# Supplementary material for: Six-monthly appointment spacing for clinical visits as a model for retention in HIV Care in Conakry-Guinea: a cohort study
Source: BMC Infect Dis. 2017 Dec 13;17:766. doi: 10.1186/s12879-017-2826-6 (PMC5729484; doi:10.1186/s12879-017-2826-6)
Supplement: Additional file 1: — The dataset (Additional file 1) was then exported to Stata® software for statistical analysis. (XLSX 199 kb) [file 12879_2017_2826_MOESM1_ESM.xlsx]

## Sheet: recoding
genre
Female	0
Male	1
outcome
LTFU	3
Transfert out	2			Prescription code	A = abacavir	S = stavudine	L = liponavir
dead	1				T = tenofovir	Z = zidovudine
ric	0				N = nevirapine	3 = lamivudine
					1 = first line	E = efavirenz
r6m2	0	R6M		ppcode	current ART regimen
	1	SOC		ecode	EFV	1
lstcv	last viral load				NVP	0
doo	date of outcome				LPVr	2
dda	date of ART start
dlstcv	date of last viral load
				regbas	baseline ART regimen
				tbstatu	tuberculosis	1
					tuberculosis free	0
				duree	duration on ART in months

## Sheet: data
genre	dda	outcome	doo	R6M	r6m2	lstcv	dlstcv	lstcode	Last ART Visit Date	ecode	cd4	Last ART CD4 Date	rdv	lstpmonth	Last ART Prescription Code	ppcode	regbas	tbstatut	duree
0	2009-04-27	3	2014-07-06		0	0	2014-05-14	1Z3N	2014-07-06	0	242	2013-11-04	2014-10-08	3	1Z3N	2	1S3N	0	72
0	2012-10-03	0	2015-12-31	2014-05-08	1	0	2014-12-19	1T3E	2016-01-12	1	464	2013-10-30	2016-07-11	6	1T3E	1	1T3E	0	39
1	2010-09-14	0	2015-12-31		0	1	2014-11-07	1Z3N	2016-01-04	0	591	2013-09-03	2016-06-27	5	1Z3N	2	1Z3N	0	64
1	2007-08-21	0	2015-12-31		0	1	2014-11-12	1T3E	2016-01-04	1	479	2014-05-12	2016-01-28	0.5	1T3E	1	1S3N	0	101
1	2009-10-26	0	2015-12-31	2015-12-31	1	1	2014-07-01	1Z3N	2015-12-31	0	233	2014-06-27	2016-06-27	6	1Z3N	2	1S3N	0	75
0	2010-10-27	0	2015-12-31	2015-06-24	1	1	2014-10-27	1Z3N	2015-12-24	0	383	2013-12-31	2016-06-20	6	1Z3N	2	1Z3N	0	63
1	2008-10-07	0	2015-12-31		0	250	2014-07-21	1Z3N	2015-12-21	0	149	2015-02-25	2016-01-22	1	1Z3N	2	1S3N	0	86
0	2008-09-29	0	2015-12-31		0	1	2014-08-19	1Z3N	2015-12-04	0	628	2014-02-14	2016-05-31	5	1Z3N	2	1S3N	0	88
0	2010-01-12	0	2015-12-31		0	1	2014-06-12	1Z3N	2015-12-04	0	310	2014-06-12	2016-05-26	5	1Z3N	2	1S3N	0	72
0	2014-02-19	0	2015-12-31		0	1	2014-12-24	1T3E	2015-10-13	1			2016-04-18	6	1T3E	1	1T3E	0	20
0	2007-09-05	0	2015-12-31		0	1	2014-10-22	1T3E	2016-01-14	1			2016-07-19	6	1T3E	1	1SN	0	100
0	2004-11-22	0	2015-12-31		0	0	2014-12-30	1Z3N	2015-06-26	0			2015-12-24	6	1Z3N	2	1S3N	0	131
1	2008-11-17	0	2015-12-31		0	0	2014-12-19	1Z3N	2015-09-10	0			2016-03-09	6	1Z3N	2	1S3N	0	82
1	2007-12-06	0	2015-12-31		0	0	2014-12-19	1T3E	2015-09-10	1			2015-12-10	3	1T3E	1	1S3N	0	93
0	2014-02-27	0	2015-12-31		0	340	2014-11-21	1T3E	2015-10-15	1	95	2014-11-21	2016-04-07	6	1T3E	1	1T3E	0	20
0	2011-06-22	0	2015-12-31		0	0	2014-08-11	1T3E	2015-07-31	1			2016-01-25	6	1T3E	1	1T3E	0	50
0	2014-02-17	0	2015-12-31	2014-12-26	1	1	2014-12-12	1Z3N	2015-12-16	0			2016-06-09	6	1Z3N	2	1T3E	0	22
0	2013-08-19	0	2015-12-31	2014-10-23	1	0	2014-10-23	1T3E	2015-12-28	1			2016-06-20	6	1T3E	1	1Z3N	0	29
0	2006-07-17	0	2015-12-31	2015-12-26	1	0	2014-12-26	1T3E	2015-11-16	1	257	2014-01-22	2016-03-07	4	1T3E	1	1S3N	0	112
0	2013-10-14	0	2015-12-31	2014-10-16	1	0	2014-10-16	1T3E	2015-11-17	1			2016-05-12	6	1T3E	1	1T3E	0	25
0	2012-06-25	0	2015-12-31	2014-10-13	1	0	2014-10-13	1T3E	2015-04-09	1			2015-10-05	6	1T3E	1	1T3E	0	41
0	2010-12-06	0	2015-12-31	2014-11-14	1	0	2014-11-14	1T3E	2015-11-04	1			2016-05-03	6	1T3E	1	1Z3N	0	59
0	2013-10-20	3	2014-11-27		0	0	2014-11-27	1T3E	2014-11-27	1			2015-05-20	6	1T3E	1	1T3E	0	25
1	2007-12-10	0	2015-12-31	2014-10-31	1	0	2014-10-31	1T3E	2015-11-19	1			2016-05-17	6	1T3E	1	1S3N	0	95
1	2010-09-30	0	2015-12-31	2014-10-03	1	0	2014-07-16	1T3E	2015-02-19	1			2015-06-25	4	1T3E	1	1S3N	0	62
0	2006-08-15	0	2015-12-31	R6M	1	0	2014-07-30	1Z3N	2015-07-30	0			2016-01-15	6	1Z3N	2	1S3N	0	108
0	2008-07-29	0	2015-12-31	2014-08-26	1	0	2014-08-25	1T3E	2015-08-14	1			2016-02-11	6	1T3E	1	1S3N	0	88
0	2012-10-09	0	2015-12-31	2014-10-01	1	0	2014-10-01	1T3E	2015-10-30	1			2016-04-28	6	1T3E	1	1Z3E	0	37
0	2013-07-09	0	2015-12-31	2014-12-09	1	0	2014-09-03	1T3E	2015-11-24	1			2016-05-25	6	1T3E	1	1Z3N	0	29
0	2009-08-26	0	2015-12-31	2014-10-27	1	0	2014-10-27	1T3E	2015-10-19	1			2016-04-14	6	1T3E	1	1S3N	0	77
0	2007-07-30	0	2015-12-31	2014-10-16	1	1	2014-09-17	1T3E	2016-01-18	1	442	2014-03-11	2016-06-27	5	1T3E	1	1S3N	0	102
0	2013-08-15	0	2015-12-31	2014-11-04	1	0	2014-11-04	1T3E	2015-06-24	1			2016-01-20	6	1T3E	1	1T3E	0	27
0	2014-03-24	0	2015-12-31	R6M	1	0	2014-08-18	1T3E	2015-03-02	1			2015-08-25	5	1T3E	1	1T3E	0	20
1	2013-06-11	3	2014-08-21		0	0	2014-08-20	1T3E	2014-08-21	1	365	2014-05-26	2015-02-12	6	1T3E	1	1T3E	0	29
1	2012-09-11	0	2015-12-31	2014-10-08	1	0	2014-10-08	1T3E	2015-11-04	1			2016-05-09	6	1T3E	1	1Z3N	0	38
0	2004-11-16	0	2015-12-31		0	0	2014-08-20	1T3E	2015-08-18	1			2016-02-19	6	1T3E	1	1S3N	0	133
0	2012-07-09	0	2015-12-31	2014-10-01	1	0	2014-10-01	1T3E	2015-05-29	1			2015-08-27	3	1T3E	1	1Z3E	0	40
0	2009-06-08	0	2015-12-31	2014-10-29	1	0	2014-10-29	1T3E	2015-10-20	1			2016-01-25	3	1T3E	1	1Z3N	0	76
0	2013-10-15	0	2015-12-31	2014-11-17	1	1	2014-11-17	1T3E	2015-11-12	1			2016-05-11	6	1T3E	1	1T3E	0	26
0	2010-09-28	0	2015-12-31	2014-11-05	1	0	2014-11-05	1T3E	2015-10-28	1			2016-04-21	6	1T3E	1	1S3N	0	61
0	2004-08-24	0	2015-12-31	2014-08-06	1	0	2014-05-06	1T3E	2015-07-29	1			2016-01-27	6	1T3E	1	1S3N	0	134
0	2013-03-12	0	2015-12-31	2014-06-24	1	0	2014-12-19	1T3E	2015-06-30	1	376	2013-12-04	2015-12-21	6	1T3E	1	1T3E	0	32
0	2006-03-14	0	2015-12-31	2015-08-25	1	0	2014-11-24	1T3E	2015-08-25	1	446	2014-01-23	2016-02-29	6	1T3E	1	1S3N	0	114
0	2008-11-10	3	2014-11-20		0	0	2014-11-20	1T3E	2014-11-20	1	595	2014-01-14	2015-04-14	5	1T3E	1	1S3N	0	84
0	2008-07-16	0	2015-12-31	2014-10-16	1	0	2014-10-16	1T3E	2015-10-09	1	467	2013-12-16	2016-04-07	6	1T3E	1	1S3N	0	88
0	2009-07-12	0	2015-12-31	2014-08-25	1	0	2014-08-20	1T3E	2015-07-23	1	544	2013-12-25	2016-01-29	6	1T3E	1	1S3N	0	76
1	2008-10-13	0	2015-12-31	2015-08-19	1	0	2014-12-29	1T3E	2015-08-19	1	305	2014-11-28	2016-02-11	6	1T3E	1	1S3N	0	83
0	2013-07-02	0	2015-12-31	2015-02-10	1	0	2014-05-12	1T3E	2015-09-09	1	565	2014-06-09	2016-02-02	5	1T3E	1	1Z3N	0	30
0	2010-09-19	0	2015-12-31	2014-07-21	1	0	2014-07-20	1T3E	2015-07-24	1	634	2014-03-06	2016-02-04	6	1T3E	1	1Z3N	0	62
1	2008-11-26	0	2015-12-31	2014-07-30	1	0	2014-07-29	1T3E	2015-06-26	1	483	2013-12-16	2016-01-15	6	1T3E	1	1S3N	0	84
0	2014-04-02	0	2015-12-31	2015-07-07	1	199	2014-10-08	1T3E	2015-12-24	1	290	2014-10-08	2016-06-23	6	1T3E	1	1T3E	0	20
1	2014-02-09	0	2015-12-31	2015-07-10	1	1	2014-09-30	1Z3E	2016-01-06	1			2016-06-30	5	1Z3E	2	1Z3E	0	23
0	2014-01-08	0	2015-12-31	2014-11-13	1	0	2014-11-13	1T3E	2015-08-04	1	206	2014-01-08	2016-06-06	6	1T3E	1	1T3E	0	22
1	2014-01-08	0	2015-12-31		0	0	2014-09-29	1T3E	2015-10-06	1			2016-03-31	5	1T3E	1	1T3E	0	21
0	2014-01-05	3	2015-05-11	2014-10-21	1	0	2014-10-21	1T3E	2015-05-11	1	291	2014-10-21	2015-06-08	1	1T3E	1	1T3E	0	22
0	2014-01-02	0	2015-12-31	2014-10-14	1	0	2014-10-14	1T3E	2015-06-24	1			2015-12-22	6	1T3E	1	1T3E	0	18
0	2014-01-15	0	2015-12-31	2014-10-27	1	1	2014-10-27	1T3E	2015-06-29	1			2015-12-24	6	1T3E	1	1T3E	0	21
0	2014-01-02	0	2015-12-31	2015-07-09	1	99	2014-11-12	1T3E	2016-01-13	1			2016-06-30	5	1T3E	1	1T3E	0	24
0	2014-01-22	0	2015-12-31	2014-12-19	1	0	2014-12-19	1Z3N	2015-08-27	0			2015-12-08	4	1Z3N	2	1Z3N	0	22
0	2013-12-10	0	2015-12-31	2014-11-07	1	0	2014-11-07	1T3E	2015-11-05	1			2016-05-02	6	1T3E	1	1Z3N	0	23
0	2013-12-16	0	2015-12-31	2014-12-19	1	1	2014-12-19	1T3E	2016-01-04	1	262	2014-06-18	2016-06-30	5	1T3E	1	1T3E	0	25
0	2013-12-15	0	2015-12-31	2014-11-12	1	1	2014-11-12	1T3E	2015-12-24	1	46	2014-03-12	2016-01-07	1	1T3E	1	1T3E	0	24
0	2013-12-16	0	2015-12-31	2014-11-26	1	0	2014-11-26	1T3E	2015-11-30	1	487	2015-11-30	2016-06-07	6	1T3E	1	1T3E	0	24
1	2013-12-09	0	2015-12-31	2014-11-04	1	0	2014-11-04	1T3E	2015-10-30	1	352	2015-04-30	2016-04-26	6	1T3E	1	1Z3N	0	23
0	2013-12-11	0	2015-12-31	2015-05-26	1	99	2014-12-24	1T3E	2015-11-17	1			2016-05-19	6	1T3E	1	1Z3N	0	23
1	2013-12-11	0	2015-12-31	2015-03-31	1	1	2014-09-23	1T3E	2016-01-07	1			2016-07-04	6	1T3E	1	1T3E	0	25
0	2013-12-09	0	2015-12-31	2014-12-15	1	0	2014-12-15	1T3E	2015-06-16	1	426	2014-09-04	2015-12-10	6	1T3E	1	1T3E	0	23
0	2014-01-14	0	2015-12-31	2014-11-26	1	0	2014-11-26	1T3E	2015-11-23	1			2016-05-17	6	1T3E	1	1T3E	0	23
0	2013-12-11	0	2015-12-31	2015-06-09	1	110	2014-11-14	1T3E	2015-06-09	1	180	2015-05-11	2015-12-01	6	1T3E	1	1Z3E	0	23
1	2013-11-27	0	2015-12-31	2014-09-07	1	0	2014-09-02	1T3E	2015-11-04	1			2016-04-28	5	1T3E	1	1T3E	0	24
0	2013-11-19	0	2015-12-31	2015-11-14	1	1	2014-11-13	1T3E	2015-12-28	1			2016-06-20	6	1T3E	1	1Z3N	0	26
1	2013-11-18	0	2015-12-31	2014-10-10	1	1	2014-10-10	1T3E	2015-09-28	1			2016-03-24	6	1T3E	1	1Z3E	0	26
1	2013-11-25	0	2015-12-31		0	0	2014-10-15	1T3E	2015-04-15	1	370	2013-11-25	2015-10-08	6	1T3E	1	1T3E	0	18
0	2013-11-18	0	2015-12-31	2014-11-24	1	0	2014-11-24	1T3E	2015-11-24	1	200	2014-02-02	2016-05-19	6	1T3E	1	1T3E	0	24
0	2013-11-05	0	2015-12-31	2014-08-01	1	0	2014-07-31	1T3E	2015-07-20	1	20	2013-12-30	2016-01-19	6	1T3E	1	1Z3E	0	20
0	2013-11-04	0	2015-12-31	2015-05-28	1	0	2014-08-27	1T3E	2015-11-24	1	148	2015-02-18	2016-05-19	6	1T3E	1	1T3E	0	25
1	2013-11-19	0	2015-12-31	2014-11-05	1	0	2014-11-05	1T3E	2015-10-30	1			2016-04-25	6	1T3E	1	1T3E	0	24
0	2013-11-04	0	2015-12-31	2015-05-12	1	0	2014-11-13	1T3E	2015-11-05	1	83	2013-11-04	2016-05-05	6	1T3E	1	1T3E	0	24
1	2013-10-17	3	2014-06-26	2014-06-26	1	0	2014-04-29	1T3E	2014-06-26	1	280	2013-10-17	2014-12-23	6	1T3E	1	1T3E	0	25
1	2013-10-21	0	2015-12-31	2014-10-09	1	0	2014-10-09	1T3E	2016-01-12	1			2016-04-07	3	1T3E	1	1T3E	0	27
1	2013-10-10	0	2015-12-31	2015-10-08	1	170	2014-07-15	1T3E	2015-10-08	1	588	2015-02-13	2016-04-02	6	1T3E	1	1T3E	0	27
0	2013-10-09	0	2015-12-31	2014-10-17	1	0	2014-10-17	1T3E	2015-11-03	1			2016-04-28	5	1T3E	1	1Z3N	0	25
1	2013-10-17	0	2015-12-31	2014-10-28	1	0	2014-10-28	1T3E	2015-10-08	1	549	2013-10-17	2016-04-14	6	1T3E	1	1T3E	0	24
1	2013-10-10	0	2015-12-31	2014-12-29	1	1	2014-12-29	1T3E	2015-12-30	1			2016-06-22	6	1T3E	1	1T3E	0	27
1	2014-01-26	0	2015-12-31	2014-08-19	1	0	2014-08-18	1T3E	2015-09-25	1			2016-03-28	6	1T3E	1	1T3E	0	22
0	2014-02-11	0	2015-12-31	2014-10-08	1	0	2014-10-08	1T3E	2015-12-31	1	288	2014-03-12	2016-06-30	6	1T3E	1	1T3E	0	23
1	2013-09-26	0	2015-12-31	2014-09-03	1	0	2014-09-02	1T3E	2015-08-31	1			2016-02-23	6	1T3E	1	1T3E	0	27
1	2013-09-16	0	2015-12-31	2014-12-22	1	0	2014-12-22	1T3E	2015-12-21	1			2016-06-13	6	1T3E	1	1Z3N	0	27
0	2013-09-25	0	2015-12-31	2014-09-26	1	1	2014-09-26	1T3E	2015-12-30	1	351	2014-03-02	2016-06-02	6	1T3E	1	1T3E	0	28
0	2014-01-14	0	2015-12-31	2014-10-16	1	0	2014-10-16	1T3E	2015-04-08	1	482	2014-07-14	2015-10-08	6	1T3E	1	1T3E	0	16
1	2013-09-17	0	2015-12-31	R6M	1	0	2014-09-24	1T3E	2015-09-10	1	419	2014-09-24	2016-06-08	6	1T3E	1	1T3E	0	24
0	2013-09-09	0	2015-12-31	2015-07-23	1	0	2014-10-17	1T3E	2016-01-14	1	213	2014-03-03	2016-01-20	0.5	1T3E	1	1T3E	0	28
1	2013-09-09	3	2014-12-02	2014-12-02	1	0	2014-12-02	1T3E	2014-12-02	1			2015-05-22	5	1T3E	1	1T3E	0	26
1	2013-08-27	0	2015-12-31	2014-08-22	1	0	2014-08-21	1T3E	2015-08-25	1			2016-02-23	6	1T3E	1	1Z3N	0	25
0	2013-08-27	0	2015-12-31		0	99	2014-11-19	1T3E	2015-07-28	1	465	2014-12-31	2016-01-21	6	1T3E	1	1T3E	0	26
0	2013-09-03	0	2015-12-31	2014-10-17	1	1	2014-10-17	1T3E	2015-10-08	1	30	2013-09-03	2016-04-12	6	1T3E	1	1T3E	0	28
0	2013-08-20	3	2014-10-30		0	0	2014-10-30	1T3E	2014-10-30	1	271	2013-09-03	2015-04-22	6	1T3E	1	1T3E	0	27
1	2013-08-13	0	2015-12-31	2014-10-16	1	0	2014-10-16	1T3E	2015-04-30	1	343	2014-10-16	2015-10-26	6	1T3E	1	1T3E	0	27
0	2013-08-11	3	2014-11-11		0	0	2014-09-18	1T3E	2014-11-11	1	636	2014-03-20	2015-05-18	6	1T3E	1	1T3E	0	28
0	2013-07-30	0	2015-12-31	2014-10-03	1	1	2014-10-03	1T3E	2015-12-29	1	205	2015-12-29	2016-01-27	1	1T3E	1	1T3E	0	30
0	2013-07-16	0	2015-12-31	2014-09-25	1	0	2014-09-25	1T3E	2015-09-28	1	104	2013-08-28	2016-03-28	6	1T3E	1	1T3E	0	30
1	2013-07-09	0	2015-12-31	2014-05-21	1	0	2014-05-21	1T3E	2015-09-04	1	319	2013-11-19	2016-03-03	6	1T3E	1	1T3E	0	26
0	2013-07-10	0	2015-12-31		0	0	2014-11-24	1T3E	2015-11-17	1	258	2013-08-19	2016-05-12	6	1T3E	1	1T3E	0	28
0	2013-07-02	0	2015-12-31	2015-06-11	1	99	2014-09-09	1T3E	2015-06-11	1	381	2014-05-28	2015-12-21	6	1T3E	1	1T3N	0	28
0	2013-06-12	0	2015-12-31	2014-10-22	1	1	2014-10-22	1T3E	2015-12-21	1	412	2014-03-16	2016-06-13	6	1T3E	1	1T3E	0	30
0	2008-02-17	0	2015-12-31	2014-08-13	1	0	2014-08-12	1T3E	2015-08-11	1	866	2013-03-17	2016-02-04	6	1T3E	1	1S3N	0	93
1	2013-02-05	0	2015-12-31	2014-11-28	1	0	2014-11-28	1T3E	2015-11-25	1	250	2013-11-26	2016-05-19	6	1T3E	1	1Z3N	0	34
0	2013-05-21	0	2015-12-31	2014-11-03	1	0	2014-11-03	1T3E	2015-09-23	1	205	2014-01-01	2016-03-17	6	1T3E	1	1T3E	0	28
0	2013-05-21	0	2015-12-31	2014-11-19	1	0	2014-11-19	1T3E	2015-11-18	1	1172	2014-01-20	2016-05-12	6	1T3E	1	1T3E	0	30
0	2012-11-12	0	2015-12-31	2014-10-27	1	0	2014-10-27	1T3E	2015-10-27	1	355	2013-10-03	2016-04-20	6	1T3E	1	1Z3N	0	35
0	2013-05-26	0	2015-12-31	R6M	1	0	2014-08-03	1T3E	2015-08-03	1	242	2014-02-06	2016-01-28	5	1T3E	1	1T3E	0	29
0	2010-03-21	0	2015-12-31		0	0	2014-12-01	1T3E	2015-09-16	1	548	2013-10-28	2015-12-14	3	1T3E	1	1S3N	0	69
0	2013-05-07	0	2015-12-31	2014-08-25	1	0	2014-08-24	1T3E	2015-08-24	1	298	2013-08-13	2016-02-18	6	1T3E	1	1T3E	0	31
1	2013-08-05	0	2015-12-31	2014-08-25	1	1	2014-08-25	1T3E	2015-08-18	1	255	2013-12-25	2016-02-10	6	1T3E	1	1T3E	0	26
0	2013-05-01	0	2015-12-31	2014-12-04	1	0	2014-12-04	1T3E	2015-08-27	1	154	2014-02-06	2016-02-23	6	1T3E	1	1Z3N	0	28
0	2012-09-12	0	2015-12-31		0	0	2014-11-20	1T3E	2015-11-20	1			2016-05-18	6	1T3E	1	1T3E	0	38
0	2010-09-15	0	2015-12-31	2015-10-06	1	0	2014-09-09	1T3E	2015-10-06	1	415	2013-09-17	2016-03-31	5	1T3E	1	1Z3N	0	62
1	2008-06-24	0	2015-12-31	2014-10-07	1	0	2014-10-07	1T3E	2015-11-03	1	374	2013-09-15	2016-04-27	5	1T3E	1	1Z3E	0	89
0	2009-05-27	0	2015-12-31	R6M	1	0	2014-08-06	1T3E	2015-07-31	1	420	2014-05-12	2016-01-28	6	1T3E	1	1S3N	0	77
1	2013-03-19	0	2015-12-31	2014-12-26	1	0	2014-10-03	1T3E	2015-11-30	1	176	2013-11-19	2016-07-07	6	1T3E	1	1T3E	0	33
0	2013-03-25	0	2015-12-31	2014-08-26	1	0	2014-08-25	1T3E	2016-01-18	1	302	2013-09-17	2016-06-08	5	1T3E	1	1T3E	0	34
0	2010-06-06	0	2015-12-31	R6M	1	0	2014-12-01	1T3E	2015-11-24	1	519	2014-01-28	2016-05-21	6	1T3E	1	1Z3N	0	65
0	2013-03-26	0	2015-12-31	2015-04-28	1	56	2014-05-21	1T3E	2015-04-28	1	253	2014-03-23	2015-10-19	6	1T3E	1	1T3E	0	32
0	2006-12-12	0	2015-12-31		0	650	2014-07-30	1T3E	2015-07-27	1	466	2014-01-28	2016-01-18	6	1T3E	1	1S3N	0	106
0	2013-03-12	0	2015-12-31	2014-10-23	1	0	2014-10-23	1T3E	2016-01-12	1	80	2013-10-23	2016-04-12	3	1T3E	1	1T3E	0	34
0	2008-02-04	0	2015-12-31	2014-08-25	1	0	2014-08-24	1T3E	2015-09-17	1	847	2013-11-25	2016-03-15	6	1T3E	1	1S3N	0	93
0	2013-03-26	0	2015-12-31	2015-08-19	1	0	2014-10-09	1T3E	2015-08-28	1	320	2013-11-07	2016-02-15	6	1T3E	1	1T3E	0	32
0	2010-12-10	0	2015-12-31	2014-10-13	1	0	2014-10-13	1T3E	2015-12-01	1	807	2014-02-16	2016-05-24	5	1T3E	1	1Z3N	0	60
0	2011-06-03	0	2015-12-31	2015-10-08	1	1	2014-10-08	1T3E	2015-10-05	1	457	2013-11-13	2016-03-24	5	1T3E	1	1Z3N	0	55
0	2009-11-15	0	2015-12-31	2014-09-24	1	0	2014-09-24	1T3E	2015-09-10	1	325	2013-08-22	2016-03-03	6	1T3E	1	1S3N	0	70
1	2008-09-16	0	2015-12-31	2014-09-04	1	0	2014-09-03	1T3E	2015-03-06	1	162	2013-09-18	2015-09-02	6	1T3E	1	1S3N	0	79
1	2009-04-17	0	2015-12-31	2014-10-15	1	0	2014-10-15	1T3E	2015-10-01	1	407	2013-09-22	2016-03-03	5	1T3E	1	1S3N	0	79
0	2007-02-18	0	2015-12-31	2014-11-14	1	0	2014-11-14	1T3E	2015-11-02	1	779	2013-11-12	2016-04-25	5	1T3E	1	1S3N	0	105
0	2009-03-10	0	2015-12-31		0	0	2014-09-22	1T3E	2015-09-28	1	830	2014-01-21	2016-03-22	6	1T3E	1	1S3N	0	79
0	2011-11-20	0	2015-12-31		0	0	2014-11-14	1T3E	2015-06-22	1	623	2013-11-17	2015-12-17	6	1T3E	1	1Z3N	0	47
0	2009-06-01	0	2015-12-31	2014-10-28	1	0	2014-10-28	1T3E	2015-10-26	1	799	2014-02-18	2016-04-20	6	1T3E	1	1S3N	0	76
0	2010-08-24	0	2015-12-31		0	0	2014-08-28	1T3E	2016-01-18	1	1098	2013-11-18	2016-07-13	6	1T3E	1	1S3N	0	65
1	2013-02-28	0	2015-12-31	2014-08-07	1	0	2014-08-06	1T3E	2015-08-04	1	410	2015-02-03	2016-02-04	6	1T3E	1	1T3E	0	30
0	2010-10-28	0	2015-12-31	2014-07-16	1	0	2014-07-15	1Z3N	2016-01-11	0	578	2014-02-12	2016-07-07	6	1Z3N	2	1Z3N	0	63
0	2013-09-17	0	2015-12-31	R6M	1	0	2014-10-13	1T3E	2015-09-03	1			2016-03-29	6	1T3E	1	1Z3N	0	24
0	2013-01-30	0	2015-12-31		0	0	2014-08-31	1Z3N	2015-08-18	0	422	2013-05-19	2016-02-10	6	1Z3N	2	1Z3N	0	34
1	2013-01-29	0	2015-12-31	2014-10-15	1	0	2014-10-15	1Z3N	2015-10-30	0	519	2014-03-18	2016-04-25	6	1Z3N	2	1Z3N	0	34
0	2010-11-16	0	2015-12-31		0	0	2014-10-17	1T3E	2015-10-29	1	161	2013-12-26	2016-04-25	6	1T3E	1	1Z3N	0	59
0	2013-01-22	0	2015-12-31		0	0	2014-09-22	1T3E	2015-06-26	1	916	2014-03-16	2015-12-24	6	1T3E	1	1T3E	0	30
0	2008-07-22	0	2015-12-31	2015-04-15	1	0	2014-09-03	1T3E	2015-10-08	1	566	2014-03-09	2016-04-05	6	1T3E	1	1S3N	0	88
0	2009-01-05	0	2015-12-31	2014-12-02	1	0	2014-12-02	1T3E	2015-11-30	1			2016-05-24	6	1T3E	1	1S3N	0	83
0	2005-06-07	0	2015-12-31	2014-12-01	1	0	2014-12-02	1T3E	2015-11-23	1	1236	2014-02-12	2016-05-18	6	1T3E	1	1S3N	0	126
0	2007-05-07	0	2015-12-31		0	0	2014-08-26	1T3E	2015-11-19	1	133	2013-10-20	2016-02-17	3	1T3E	1	1S3N	0	102
0	2009-03-20	0	2015-12-31	2015-05-18	1	0	2014-11-19	1T3E	2015-11-12	1	721	2014-01-16	2016-05-09	6	1T3E	1	1S3N	0	80
0	2008-10-14	0	2015-12-31	R6M	1	1	2014-09-01	1T3E	2015-10-29	1	284	2014-03-06	2016-04-25	6	1T3E	1	1S3N	0	87
0	2010-11-02	0	2015-12-31	2014-02-11	1	0	2014-08-10	1T3E	2015-08-04	1	735	2014-02-10	2016-02-08	6	1T3E	1	1S3N	0	60
0	2011-11-02	0	2015-12-31		0	0	2014-07-17	1T3E	2015-07-28	1	960	2013-08-19	2016-01-26	6	1T3E	1	1Z3N	0	48
0	2013-01-15	0	2015-12-31		0	0	2014-08-28	1T3E	2015-08-31	1	251	2014-03-26	2016-02-25	6	1T3E	1	1T3E	0	35
0	2013-01-15	0	2015-12-31		0	0	2014-09-02	1T3E	2015-08-21	1	210	2015-02-23	2016-02-12	6	1T3E	1	1T3E	0	35
0	2011-04-17	0	2015-12-31		0	0	2014-11-17	1T3E	2015-05-11	1	580	2013-10-06	2015-11-09	6	1T3E	1	1Z3N	0	50
0	2008-03-27	0	2015-12-31	2014-11-20	1	0	2014-11-20	1T3E	2015-11-13	1	870	2014-03-19	2016-05-16	6	1T3E	1	1S3N	0	92
0	2008-04-07	0	2015-12-31	R6M	1	0	2014-11-04	1T3E	2015-10-29	1	338	2014-02-02	2016-04-20	6	1T3E	1	1S3N	0	90
1	2007-03-12	0	2015-12-31	R6M	1	0	2014-06-10	1T3E	2015-06-30	1	534	2014-03-05	2015-12-24	6	1T3E	1	1S3N	0	103
0	2008-08-11	0	2015-12-31	2014-12-17	1	0	2014-08-25	1T3E	2015-11-17	1	880	2013-10-09	2016-05-12	6	1T3E	1	1S3N	0	87
1	2009-06-30	0	2015-12-31		0	0	2014-11-12	1T3E	2015-11-05	1	348	2013-12-03	2016-05-02	6	1T3E	1	1S3N	0	78
0	2010-01-24	0	2015-12-31	2014-08-19	1	0	2014-08-18	1T3E	2015-08-19	1	498	2014-01-09	2016-02-17	6	1T3E	1	1S3N	0	70
1	2013-01-02	0	2015-12-31	R6M	1	1	2014-07-10	1T3E	2015-12-29	1	261	2014-04-13	2016-05-26	5	1T3E	1	1T3E	0	36
0	2008-06-16	0	2015-12-31	2014-11-17	1	0	2014-11-17	1T3E	2015-11-05	1	1197	2014-01-26	2016-05-05	6	1T3E	1	1S3N	0	89
1	2013-08-15	0	2015-12-31	R6M	1	0	2014-12-12	1T3E	2015-12-07	1	363	2014-01-22	2016-06-06	6	1T3E	1	1T3E	0	28
0	2007-11-26	0	2015-12-31		0	1	2014-03-24	1T3E	2015-11-05	1	278	2013-12-22	2015-12-16	1	1T3E	1	1S3N	0	97
0	2014-06-30	0	2015-12-31		0	0	2014-11-14	1T3E	2015-11-05	1			2015-09-09	2	1T3E	1	1S3N	0	17
0	2012-12-30	0	2015-12-31		0	0	2014-10-23	1T3E	2015-11-30	1	480	2013-10-16	2015-12-24	1	1T3E	1	1Z3N	0	36
1	2012-12-27	0	2015-12-31	2015-01-07	1	0	2014-07-07	1Z3E	2015-07-07	1	299	2014-03-05	2015-12-30	5	1Z3E	2	1Z3N	0	35
1	2012-04-02	0	2015-12-31		0	0	2014-10-16	1T3E	2016-01-14	1	486	2013-12-17	2016-03-31	2	1T3E	1	1Z3N	0	45
0	2007-09-03	0	2015-12-31	2014-07-17	1	1	2014-07-16	1T3E	2015-12-30	1	864	2014-03-06	2016-06-23	6	1T3E	1	1S3N	0	100
0	2013-09-03	0	2015-12-31	2015-12-11	1	0	2014-12-11	1T3E	2015-11-09	1	552	2013-09-03	2016-06-02	6	1T3E	1	1T3E	0	26
0	2009-04-26	0	2015-12-31		0	0	2014-12-01	1T3E	2015-10-16	1	362	2014-02-09	2016-04-28	6	1T3E	1	1S3N	0	78
0	2010-10-18	0	2015-12-31	2015-02-09	1	0	2014-08-17	1T3E	2015-08-17	1	420	2013-12-17	2016-02-04	6	1T3E	1	1S3N	0	61
0	2009-01-20	0	2015-12-31		0	0	2014-11-28	1T3E	2016-01-14	1	545	2014-11-28	2016-07-13	6	1T3E	1	1S3N	0	84
1	2008-01-27	0	2015-12-31		0	0	2014-12-19	1T3E	2015-12-08	1	588	2013-03-12	2016-03-03	3	1T3E	1	1S3N	0	95
1	2006-09-18	0	2015-12-31	2014-09-26	1	0	2014-09-26	1T3E	2015-10-29	1	453	2013-09-03	2016-04-21	6	1T3E	1	1S3N	0	109
0	2006-04-11	0	2015-12-31		0	1	2014-08-27	1T3E	2015-12-28	1	451	2013-09-04	2016-06-20	6	1T3E	1	1S3N	0	117
1	2008-05-26	0	2015-12-31	2015-05-21	1	540	2014-07-15	1Z3N	2015-11-24	0	275	2013-09-12	2016-05-24	6	1Z3N	2	1Z3N	0	91
1	2008-09-22	0	2015-12-31	2015-08-06	1	400	2014-09-09	1Z3N	2015-08-06	0	419	2014-03-10	2016-01-29	5	1Z3N	2	1S3N	0	86
1	2008-11-23	0	2015-12-31	2015-08-18	1	0	2014-05-22	1T3E	2015-08-18	1	366	2013-10-31	2016-02-10	6	1T3E	1	1S3N	0	85
0	2012-12-04	0	2015-12-31		0	0	2014-12-29	1Z3N	2015-06-23	0	303	2014-06-29	2015-12-22	6	1Z3N	2	1Z3N	0	30
0	2011-11-16	0	2015-12-31	2015-04-17	1	0	2014-12-15	1T3E	2015-10-15	1	365	2013-11-19	2016-04-14	6	1T3E	1	1Z3N	0	48
0	2009-08-17	0	2015-12-31	2015-12-28	1	1	2014-12-30	1Z3N	2015-12-28	0	740	2013-10-28	2016-06-23	6	1Z3N	2	1S3N	0	77
1	2006-07-18	0	2015-12-31		0	0	2014-10-21	1T3E	2015-10-08	1	419	2013-09-12	2016-04-05	6	1T3E	1	1S3N	0	113
1	2012-12-18	0	2015-12-31		0	0	2014-11-27	1T3E	2015-11-27	1	700	2014-03-09	2016-05-26	6	1T3E	1	1T3E	0	36
0	2007-09-24	0	2015-12-31		0	99	2014-11-04	1Z3N	2015-11-02	0	342	2013-12-02	2016-02-02	3	1Z3N	2	1S3N	0	98
0	2010-10-25	0	2015-12-31		0	0	2014-07-17	1T3E	2016-01-15	1	652	2014-03-19	2016-07-07	6	1T3E	1	1S3N	0	63
1	2009-05-06	3	2014-11-19		0	0	2014-11-19	1T3E	2014-11-19	1	179	2014-04-13	2015-05-13	6	1T3E	1	1S3N	0	78
1	2008-12-29	0	2015-12-31	R6M	1	0	2014-08-03	1T3E	2015-07-27	1	217	2014-03-02	2016-01-25	6	1T3E	1	1S3N	0	84
0	2008-02-26	0	2015-12-31	2015-09-25	1	0	2014-09-25	1T3E	2015-09-17	1	477	2013-08-25	2016-03-17	6	1T3E	1	1S3N	0	93
1	2013-12-18	0	2015-12-31		0	0	2014-09-30	1T3E	2015-09-11	1	231	2014-02-02	2015-11-18	2	1T3E	1	1T3E	0	24
0	2012-11-20	0	2015-12-31	2014-04-15	1	1	2014-10-14	1T3E	2015-10-12	1	337	2014-02-16	2016-04-12	6	1T3E	1	1T3E	0	38
1	2009-05-25	0	2015-12-31	2015-04-02	1	1	2014-09-07	1T3E	2015-10-01	1	209	2014-03-23	2016-03-28	5	1T3E	1	1Z3E	0	80
0	2014-01-02	0	2015-12-31		0	0	2014-12-02	1T3E	2016-01-11	1			2016-07-05	6	1T3E	1	1T3E	0	24
1	2013-01-20	3	2014-08-24	R6M	1	0	2014-08-24	1T3E	2014-08-24	1	518	2013-09-22	2015-02-24	6	1T3E	1	1T3E	0	34
0	2012-11-06	0	2015-12-31		0	1	2014-10-15	1T3E	2015-10-12	1	375	2013-10-15	2016-04-05	6	1T3E	1	1T3E	0	38
0	2009-09-20	0	2015-12-31	OUI	1	90	2014-08-24	1T3E	2015-10-23	1	743	2014-02-16	2016-04-19	6	1T3E	1	1S3N	0	73
1	2006-09-12	0	2015-12-31	2014-07-31	1	0	2014-07-30	1T3E	2015-07-16	1	452	2014-02-02	2016-01-11	6	1T3E	1	1S3N	0	106
0	2012-11-04	3	2014-10-07	2014-10-07	1	0	2014-10-07	1T3E	2014-10-07	1	580	2014-01-07	2015-04-02	6	1T3E	1	1T3E	0	36
0	2012-10-16	0	2015-12-31	2014-08-07	1	0	2014-08-06	1T3E	2015-08-07	1	228	2014-01-30	2016-02-04	6	1T3E	1	1T3E	0	37
0	2012-10-21	0	2015-12-31	2014-11-07	1	0	2014-11-07	1T3E	2015-05-11	1	268	2014-01-09	2015-11-05	6	1T3E	1	1T3N	0	32
0	2006-08-21	0	2015-12-31	2014-08-14	1	0	2014-08-03	1T3E	2015-07-24	1	629	2014-02-05	2016-01-28	6	1T3E	1	1S3N	0	111
0	2013-08-13	1	2014-08-12	2014-06-16	1	0	2014-06-16	1T3E	2014-06-16	1	177	2014-03-09	2014-12-17	6	1T3E	1	1T3E	0	19
0	2007-10-02	0	2015-12-31	2014-10-30	1	0	2014-10-30	1T3E	2015-10-21	1	533	2013-10-07	2016-04-21	6	1T3E	1	1S3N	0	98
0	2012-10-02	0	2015-12-31	2014-10-21	1	0	2014-10-21	1T3E	2015-10-15	1	174	2014-07-21	2015-11-20	1	1T3E	1	1T3E	0	37
0	2012-10-10	0	2015-12-31	2014-10-07	1	1	2014-10-07	1T3E	2015-12-29	1	245	2013-10-09	2016-06-23	6	1T3E	1	1T3E	0	39
0	2012-10-08	0	2015-12-31	2014-09-24	1	0	2014-08-03	1T3E	2015-07-31	1	560	2013-09-02	2016-01-25	6	1T3E	1	1T3N	0	36
0	2014-01-28	0	2015-12-31	2014-07-29	1	0	2014-07-28	1T3E	2015-08-26	1			2016-02-18	6	1T3E	1	1T3E	0	22
1	2010-07-11	0	2015-12-31	2014-12-10	1	0	2014-12-10	1T3E	2015-12-01	1	372	2013-12-01	2016-06-02	6	1T3E	1	1S3N	0	65
0	2012-10-31	0	2015-12-31	2014-10-07	1	0	2014-10-07	1T3E	2015-11-03	1	167	2013-08-18	2016-04-25	5	1T3E	1	1T3E	0	37
0	2012-09-09	0	2015-12-31	2014-08-11	1	0	2014-08-10	1T3E	2015-11-02	1	530	2014-02-06	2016-05-24	6	1T3E	1	1T3E	0	38
1	2013-09-18	0	2015-12-31	2014-10-24	1	1	2014-10-24	1T3E	2015-12-15	1	417	2013-12-22	2016-03-10	3	1T3E	1	1Z3N	0	27
0	2012-09-18	0	2015-12-31	2014-08-19	1	0	2014-08-19	1T3E	2015-12-08	1	493	2013-10-06	2016-02-29	2	1T3E	1	1T3E	0	39
0	2008-09-09	0	2015-12-31		0	0	2014-08-24	1T3E	2015-12-15	1	706	2014-02-24	2016-06-13	6	1T3E	1	1S3N	0	87
0	2012-12-12	0	2015-12-31		0	99	2014-09-12	1T3E	2015-12-18	1			2016-04-05	4	1T3E	1	1T3E	0	37
0	2012-10-02	0	2015-12-31	2014-10-14	1	0	2014-10-14	1T3E	2015-10-27	1	148	2014-03-04	2016-04-19	6	1T3E	1	1T3N	0	37
1	2012-09-26	0	2015-12-31	2014-10-22	1	0	2014-10-22	1T3E	2015-10-28	1	216	2013-10-21	2016-04-21	6	1T3E	1	1Z3N	0	38
0	2010-09-28	0	2015-12-31	2014-11-10	1	0	2014-11-10	1T3E	2015-11-20	1			2016-05-17	6	1T3E	1	1S3N	0	62
1	2008-04-14	0	2015-12-31		0	1	2014-11-20	1T3E	2015-05-26	1	167	2013-10-06	2015-11-17	6	1T3E	1	1S3N	0	92
1	2010-12-28	0	2015-12-31	2014-08-07	1	0	2014-08-06	1T3E	2015-08-13	1	637	2014-02-05	2016-02-11	6	1T3E	1	1Z3N	0	59
0	2005-11-08	0	2015-12-31		0	90	2014-08-18	1Z3N	2015-10-09	0	693	2013-07-31	2016-04-08	6	1Z3N	2	1S3N	0	119
1	2012-08-15	0	2015-12-31	2014-09-04	1	1	2014-09-04	1T3E	2016-01-18	1	439	2013-12-16	2016-07-15	6	1T3E	1	1T3E	0	41
1	2012-08-28	0	2015-12-31	2014-08-28	1	0	2014-08-28	1T3E	2015-08-20	1	138	2014-07-02	2016-02-17	6	1T3E	1	1Z3E	0	37
0	2012-09-23	0	2015-12-31		0	530	2014-07-22	1T3E	2015-07-28	1	845	2013-09-08	2016-01-20	6	1T3E	1	1T3E	0	37
0	2009-03-16	0	2015-12-31	2014-08-07	1	0	2014-08-06	1T3E	2015-11-05	1	361	2014-02-05	2016-02-10	3	1T3E	1	1S3N	0	80
1	2007-04-04	0	2015-12-31	2014-11-03	1	0	2014-11-03	1T3E	2015-10-19	1	295	2013-11-27	2016-04-12	6	1T3E	1	1S3N	0	102
0	2012-07-10	0	2015-12-31	2014-08-04	1	0	2014-08-03	1T3E	2015-07-27	1	463	2013-11-10	2016-01-27	6	1T3E	1	1T3E	0	40
0	2010-10-26	0	2015-12-31		0	45	2014-04-03	1Z3N	2015-12-07	0	685	2013-09-30	2016-02-04	2	1Z3N	2	1S3N	0	62
0	2009-09-20	0	2015-12-31		0	99	2014-09-03	1T3E	2016-01-13	1	614	2013-08-27	2016-07-07	6	1T3E	1	1S3N	0	76
0	2010-12-24	0	2015-12-31	2014-10-13	1	1	2014-10-13	1T3E	2015-10-10	1	551	2014-01-23	2016-04-26	6	1T3E	1	1S3N	0	60
0	2007-12-27	0	2015-12-31	2014-11-10	1	0	2014-10-13	1T3E	2016-01-13	1	609	2013-11-26	2016-02-10	1	1T3E	1	1S3N	0	97
0	2008-12-09	0	2015-12-31	2014-08-07	1	0	2014-08-06	1T3E	2015-07-28	1	275	2013-12-01	2016-01-26	6	1T3E	1	1S3N	0	79
0	2009-04-26	0	2015-12-31	2014-07-23	1	0	2014-07-17	1T3E	2015-11-25	1	867	2013-12-25	2016-02-22	3	1T3E	1	1S3N	0	80
0	2008-05-22	3	2014-08-25	R6M	1	0	2014-08-25	1T3E	2014-08-25	1	401	2014-01-29	2014-09-24	1	1T3E	1	1S3N	0	90
1	2012-05-22	0	2015-12-31	2014-08-01	1	0	2014-11-27	1T3E	2015-07-28	1	358	2013-09-26	2016-01-20	6	1T3E	1	1T3E	0	42
1	2007-03-26	0	2015-12-31	2014-10-07	1	0	2014-10-07	1T3E	2015-04-01	1	525	2014-02-06	2015-09-01	5	1T3E	1	1S3N	0	100
0	2009-05-12	0	2015-12-31	2014-08-25	1	0	2014-08-24	1T3E	2015-08-19	1	438	2013-11-24	2016-02-25	6	1T3E	1	1S3N	0	78
0	2009-05-11	0	2015-12-31	2014-09-25	1	0	2014-08-13	1T3E	2015-09-08	1	571	2014-02-09	2016-02-04	5	1T3E	1	1T3E	0	76
0	2012-06-19	0	2015-12-31	2015-07-06	1	1	2014-12-02	1T3E	2016-01-04	1	532	2014-02-16	2016-06-29	5	1T3E	1	1Z3N	0	43
1	2009-04-28	0	2015-12-31	2014-10-14	1	0	2014-10-14	1T3E	2015-10-05	1	160	2013-12-22	2016-03-24	5	1T3E	1	1S3N	0	79
0	2006-11-26	0	2015-12-31	2014-11-28	1	0	2014-11-28	1T3E	2015-11-19	1	210	2013-08-12	2016-05-17	6	1T3E	1	1S3N	0	108
0	2009-05-25	0	2015-12-31	2014-09-30	1	0	2014-09-30	1T3E	2015-10-27	1	651	2013-12-01	2016-04-21	6	1T3E	1	1S3N	0	77
0	2012-05-29	0	2015-12-31	2014-08-29	1	0	2014-08-28	1T3E	2015-08-24	1			2016-02-18	6	1T3E	1	1T3N	0	40
1	2012-06-03	0	2015-12-31	2014-08-06	1	0	2014-08-05	1T3E	2015-10-26	1	292	2014-02-04	2016-04-21	6	1T3E	1	1T3E	0	42
0	2012-05-15	0	2015-12-31	2014-07-21	1	0	2014-07-20	1T3E	2015-07-21	1	530	2013-09-18	2016-01-19	6	1T3E	1	1T3E	0	38
1	2006-04-05	0	2015-12-31		0	0	2014-12-04	1T3E	2015-11-30	1	327	2013-09-03	2016-05-26	6	1T3E	1	1S3N	0	116
0	2012-05-01	0	2015-12-31	2014-05-09	1	0	2014-05-09	1T3E	2015-04-30	1	670	2013-08-19	2015-11-05	6	1T3E	1	1T3E	0	42
0	2006-11-14	0	2015-12-31	2014-10-07	1	0	2014-09-08	1T3E	2015-10-15	1	745	2013-09-11	2016-04-13	6	1T3E	1	1Z3N	0	107
0	2007-01-05	0	2015-12-31	2014-10-14	1	0	2014-10-14	1T3E	2015-11-20	1	732	2014-01-15	2016-05-25	6	1T3E	1	1S3N	0	106
0	2008-08-12	0	2015-12-31	2014-09-01	1	0	2014-09-01	1T3E	2015-08-14	1	742	2013-09-09	2016-03-23	6	1T3E	1	1S3N	0	86
0	2013-04-23	0	2015-12-31	2014-12-29	1	1	2014-12-29	1T3E	2015-12-29	1			2016-07-06	6	1T3E	1	1T3E	0	33
0	2012-04-24	0	2015-12-31	2014-10-17	1	0	2014-10-17	1T3E	2015-08-19	1	458	2013-09-15	2016-02-02	6	1T3E	1	1T3E	0	43
0	2012-04-26	0	2015-12-31	2015-02-09	1	0	2014-08-12	1T3E	2015-08-06	1	443	2013-08-15	2016-02-02	6	1T3E	1	1T3E	0	43
0	2012-04-11	0	2015-12-31	2014-08-12	1	0	2014-06-02	1Z3N	2015-08-10	0	134	2013-12-01	2016-02-08	6	1Z3N	2	1Z3N	0	43
0	2012-04-25	3	2014-09-07		0	0	2014-09-07	1T3E	2014-09-07	1	159	2013-08-11	2014-11-09	2	1T3E	1	1T3N	0	35
1	2010-10-26	0	2015-12-31	2014-10-07	1	0	2014-09-07	1T3E	2016-01-19	1	524	2014-03-11	2016-03-28	2	1T3E	1	1S3N	0	63
0	2007-03-20	0	2015-12-31	R6M	1	0	2014-07-20	1T3E	2015-11-25	1	666	2013-11-10	2016-05-17	6	1T3E	1	1S3N	0	105
1	2008-02-05	0	2015-12-31	2015-08-31	1	150	2014-05-01	1Z3N	2015-08-31	0	792	2013-10-06	2016-03-02	6	1Z3N	2	1S3N	0	94
0	2010-12-12	0	2015-12-31		0	1	2014-12-19	1T3E	2015-12-16	1	375	2013-08-19	2016-06-09	6	1T3E	1	1S3N	0	60
0	2012-04-01	3	2014-07-31	R6M	1	0	2014-07-31	1T3E	2014-07-31	1	896	2013-12-01	2015-01-21	5	1T3E	1	1T3E	0	43
0	2012-02-09	0	2015-12-31		0	0	2014-03-06	1T3E	2015-10-01	1			2016-03-21	5	1T3E	1	1T3E	0	44
0	2011-12-06	3	2014-07-17	2014-07-18	1	0	2014-07-17	1T3E	2014-07-17	1	462	2013-11-05	2015-01-13	6	1T3E	1	1T3E	0	47
0	2012-08-05	3	2014-12-23	2014-10-22	1	0	2014-10-22	1T3E	2014-12-23	1	544	2014-03-12	2015-04-16	4	1T3E	1	1T3E	0	39
0	2008-12-23	3	2014-10-03	2014-10-03	1	0	2014-08-26	1T3E	2014-10-03	1	324	2014-02-26	2015-03-26	5	1T3E	1	1S3N	0	83
0	2012-02-14	0	2015-12-31	2014-08-28	1	0	2014-08-28	1T3E	2016-01-15	1	539	2014-01-26	2016-08-11	6	1T3E	1	1T3E	0	47
0	2011-06-26	0	2015-12-31	2014-09-30	1	0	2014-08-31	1T3E	2015-09-01	1	404	2014-03-23	2016-02-11	5	1T3E	1	1Z3E	0	53
0	2012-02-07	0	2015-12-31	2014-10-13	1	0	2014-10-13	1T3E	2015-10-08	1	297	2013-09-15	2016-04-12	6	1T3E	1	1Z3N	0	45
0	2012-01-17	0	2015-12-31	2014-11-03	1	0	2014-11-03	1T3E	2015-09-30	1	333	2013-11-10	2016-03-31	6	1T3E	1	1S3N	0	45
0	2010-09-28	0	2015-12-31	2014-08-20	1	0	2014-07-31	1T3E	2015-08-13	1	668	2013-11-24	2016-02-08	6	1T3E	1	1S3N	0	62
1	2012-01-10	0	2015-12-31	2015-08-05	1	170	2014-04-29	1T3E	2015-08-05	1	319	2013-09-15	2015-02-04	6	1T3E	1	1T3E	0	46
1	2009-07-06	0	2015-12-31	2014-07-24	1	0	2014-07-23	1T3E	2016-01-13	1	342	2014-03-20	2016-07-18	6	1T3E	1	1S3N	0	78
1	2012-01-05	0	2015-12-31	2014-10-14	1	0	2014-10-14	1T3E	2015-10-26	1	130	2013-11-06	2016-04-27	6	1T3E	1	1T3E	0	45
1	2011-12-29	3	2014-10-20	2014-10-20	1	0	2014-09-22	1T3E	2014-10-20	1	534	2014-03-26	2015-04-16	6	1T3E	1	1T3E	0	46
0	2014-02-06	0	2015-12-31	2014-09-01	1	0	2014-08-31	1T3E	2015-08-20	1	24	2014-04-15	2016-02-15	6	1T3E	1	1Z3N	0	19
0	2011-12-20	0	2015-12-31	2014-07-23	1	0	2014-07-23	1T3E	2015-09-21	1	208	2013-12-26	2016-01-06	4	1T3E	1	1T3N	0	46
1	2011-12-18	0	2015-12-31	2014-08-29	1	0	2014-08-28	1T3E	2015-09-14	1	358	2013-09-09	2016-02-11	5	1T3E	1	1T3E	0	45
0	2011-12-13	0	2015-12-31	2014-08-07	1	0	2014-08-07	1T3E	2015-07-31	1	171	2013-12-10	2016-01-28	6	1T3E	1	1T3N	0	46
0	2011-12-15	0	2015-12-31	2014-08-01	1	0	2014-07-31	1T3E	2015-08-11	1	337	2014-03-02	2016-02-04	6	1T3E	1	1T3N	0	47
0	2013-10-10	0	2015-12-31	2015-08-11	1	0	2014-08-13	1T3E	2015-08-11	1	995	2013-11-24	2016-02-10	6	1T3E	1	1T3E	0	25
1	2011-02-16	3	2014-12-01	2014-07-23	1	0	2014-07-23	1T3E	2014-12-01	1	870	2013-12-25	2015-07-07	6	1T3E	1	1Z3N	0	57
0	2010-09-21	0	2015-12-31	2014-08-22	1	0	2014-08-21	1T3E	2015-08-05	1	385	2014-02-02	2016-01-28	5	1T3E	1	1S3N	0	62
1	2012-06-26	0	2015-12-31	R6M	1	0	2014-09-22	1T3E	2015-09-14	1	641	2014-02-13	2016-03-09	6	1T3E	1	1T3E	0	39
1	2012-05-29	0	2015-12-31	2014-11-06	1	0	2014-11-06	1T3E	2015-11-02	1	472	2014-01-22	2016-04-01	5	1T3E	1	1Z3N	0	42
0	2011-11-22	0	2015-12-31		0	210	2014-07-23	1T3E	2016-01-12	1	425	2013-12-01	2016-07-11	6	1T3E	1	1S3N	0	50
0	2012-07-03	0	2015-12-31	2014-10-09	1	0	2014-10-09	1T3E	2015-12-07	1	699	2013-09-05	2016-07-07	6	1T3E	1	1T3E	0	41
1	2011-11-10	0	2015-12-31	R6M	1	0	2014-07-20	1T3E	2015-07-16	1	280	2013-09-18	2016-02-03	6	1T3E	1	1T3E	0	44
0	2011-11-10	0	2015-12-31	2014-10-23	1	0	2014-10-23	1T3E	2015-11-18	1	206	2013-10-23	2016-06-16	6	1T3E	1	1T3E	0	49
1	2007-05-27	0	2015-12-31	2014-09-29	1	0	2014-08-27	1T3E	2015-10-20	1	993	2013-08-26	2016-04-08	6	1T3E	1	1S3N	0	103
1	2011-11-01	0	2015-12-31	R6M	1	0	2014-08-28	1T3E	2015-08-19	1	281	2014-08-28	2016-02-18	6	1T3E	1	1T3E	0	49
0	2009-03-17	0	2015-12-31	2014-11-12	1	0	2014-04-14	1T3E	2016-01-11	1	583	2014-04-14	2016-01-28	0.5	1T3E	1	1S3N	0	82
1	2012-10-23	0	2015-12-31		0	1	2014-12-18	1T3E	2015-12-07	1	416	2014-02-09	2016-06-02	6	1T3E	1	1T3E	0	38
0	2011-09-29	0	2015-12-31	2015-08-19	1	0	2014-08-18	1T3E	2015-08-10	1	558	2013-11-18	2016-02-04	6	1T3E	1	1T3E	0	51
0	2011-09-04	0	2015-12-31	2014-10-03	1	0	2014-10-03	1T3E	2015-04-29	1	657	2014-01-05	2015-10-26	6	1T3E	1	1Z3N	0	47
0	2011-11-01	0	2015-12-31	2014-06-16	1	1	2014-03-04	1Z3N	2016-01-06	0	707	2013-12-01	2016-03-03	2	1Z3N	2	1Z3N	0	50
0	2011-08-10	0	2015-12-31		0	1	2014-08-05	1T3E	2016-01-11	1			2016-06-30	5	1T3E	1	1Z3N	0	53
1	2012-02-16	0	2015-12-31	2014-10-07	1	0	2014-10-07	1T3E	2015-11-27	1	586	2013-12-12	2016-05-23	6	1T3E	1	1S3N	0	46
1	2011-07-18	0	2015-12-31	2014-10-09	1	0	2014-10-09	1T3E	2015-09-28	1	304	2014-01-15	2016-03-28	6	1T3E	1	1Z3N	0	52
0	2011-07-10	0	2015-12-31		0	0	2014-11-13	1T3E	2015-08-04	1	170	2014-03-26	2016-02-01	6	1T3E	1	1S3N	0	49
1	2011-09-04	0	2015-12-31		0	0	2014-11-04	1T3E	2015-11-04	1	354	2013-12-25	2016-04-21	5	1T3E	1	1T3E	0	52
0	2010-12-27	3	2014-10-17	2014-10-17	1	0	2014-10-17	1T3E	2014-10-17	1	513	2013-08-06	2015-04-09	6	1T3E	1	1S3N	0	59
0	2011-01-16	0	2015-12-31	2014-10-09	1	0	2014-10-09	1T3E	2015-11-24	1	590	2014-01-12	2016-05-19	6	1T3E	1	1Z3E	0	59
0	2011-09-25	3	2015-01-21	R6M	1	0	2014-01-28	1T3E	2015-01-21	1	600	2014-01-27	2015-04-17	3	1T3E	1	1T3N	0	50
0	2011-08-02	0	2015-12-31	2014-07-29	1	0	2014-07-28	1T3E	2015-05-11	1	499	2013-10-27	2015-11-09	6	1T3E	1	1T3E	0	51
0	2010-09-14	0	2015-12-31	2014-07-16	1	0	2014-07-15	1Z3N	2016-01-11	0			2016-07-07	6	1Z3N	2	1Z3N	0	64
0	2010-01-19	0	2015-12-31	2014-11-26	1	0	2014-11-26	1T3E	2015-06-22	1	625	2014-01-29	2015-12-14	6	1T3E	1	1Z3N	0	70
0	2009-12-23	0	2015-12-31	R6M	1	0	2014-11-28	1T3E	2015-06-17	1	231	2014-11-28	2015-12-10	6	1T3E	1	1Z3N	0	71
1	2010-10-26	0	2015-12-31	2014-11-11	1	0	2014-11-11	1T3E	2015-11-06	1	469	2014-04-13	2016-04-28	5	1T3E	1	1Z3N	0	61
0	2013-01-03	0	2015-12-31		0	468	2014-11-17	1Z3N	2015-12-03	0	1153	2014-11-27	2016-02-03	2	1Z3N	2	1Z3N	0	35
0	2013-08-12	0	2015-12-31		0	249	2014-09-16	1Z3N	2015-09-01	0			2015-11-02	2	1Z3N	2	1Z3N	0	28
1	2012-07-03	0	2015-12-31		0	280	2014-09-15	1Z3N	2015-11-23	0			2016-01-23	2	1Z3N	2	1Z3N	0	41
0	2012-11-10	0	2015-12-31		0	374	2014-10-07	1Z3N	2015-10-27	0			2015-12-25	2	1Z3N	2	1Z3N	0	37
0	2013-07-02	0	2015-12-31		0	517	2014-11-03	1Z3N	2016-01-11	0	181	2015-09-17	2016-03-10	2	1Z3N	2	1Z3N	0	30
0	2011-03-22	0	2015-12-31		0	249	2014-11-18	1Z3N	2015-08-28	0			2015-10-28	2	1Z3N	2	1Z3N	0	57
0	2010-01-22	0	2015-12-31		0	355	2014-12-15	1Z3N	2015-12-10	0			2016-02-10	2	1Z3N	2	1Z3N	0	71
1	2008-07-07	0	2015-12-31		0	1	2014-10-23	1Z3N	2016-01-15	0	512	2013-10-24	2016-07-11	6	1Z3N	2	1S3N	0	90
0	2006-05-25	0	2015-12-31		0	1	2014-11-18	1T3E	2016-01-15	1	282	2014-11-18	2016-07-11	6	1T3E	1	1S3E	0	116
0	2006-02-22	0	2015-12-31	2016-01-14	1	1	2014-08-20	1Z3N	2016-01-14	0	714	2013-10-07	2016-07-11	6	1Z3N	2	1S3E	1	119
0	2009-04-08	0	2015-12-31		0	99	2014-08-21	1Z3N	2016-01-12	0	1086	2016-01-04	2016-07-12	6	1Z3N	2	1S3N	0	81
1	2007-05-16	0	2015-12-31	2014-07-16	1	1	2014-07-18	1T3E	2016-01-11	1	299	2014-07-18	2016-07-07	6	1T3E	1	1S3L	0	104
0	2006-12-21	0	2015-12-31	2014-11-26	1	1	2014-08-18	1T3E	2015-12-01	1	500	2014-08-18	2015-12-28	0.5	1T3E	1	1S3E	0	109
0	2009-01-14	0	2015-12-31	2015-04-10	1	90	2014-10-20	1Z3N	2016-01-14	0	914	2015-10-15	2016-04-11	3	1Z3N	2	1S3N	0	84
0	2014-03-13	0	2015-12-31		0	346	2014-12-08	1T3E	2015-11-27	1	336	2014-06-12	2015-12-28	1	1T3E	1	1T3E	1	21
0	2014-03-19	3	2015-01-23		0	249	2014-12-01	1Z3N	2015-01-23	0	169	2014-03-18	2015-03-21	2	1Z3N	2	1Z3N	0	21
0	2014-03-19	0	2015-12-31		0	249	2014-12-15	1Z3N	2015-11-27	0			2016-01-27	2	1Z3N	2	1Z3N	0	22
0	2014-02-20	0	2015-12-31		0	249	2014-12-03	1T3E	2015-09-15	1			2015-11-13	2	1T3E	1	1Z3N	0	22
0	2014-02-06	0	2015-12-31		0	249	2014-12-15	1T3E	2016-01-15	1			2016-03-16	2	1T3E	1	1Z3N	0	23
0	2014-01-31	0	2015-12-31		0	249	2014-12-03	1Z3N	2016-01-14	0			2016-03-15	2	1Z3N	2	1Z3N	0	24
1	2013-10-23	0	2015-12-31		0	802	2014-11-21	1Z3N	2015-12-07	0	155	2013-10-23	2016-02-05	2	1Z3N	2	1Z3N	0	26
0	2013-09-27	0	2015-12-31		0	364	2014-10-07	1Z3N	2015-10-23	0	154	2013-09-27	2015-11-23	1	1Z3N	2	1Z3N	0	27
0	2013-09-12	0	2015-12-31		0	249	2014-12-08	1Z3N	2015-12-24	0	192	2013-09-12	2016-01-22	1	1Z3N	2	1Z3N	0	28
0	2013-09-10	0	2015-12-31		0	249	2014-09-08	1Z3N	2015-12-24	0			2016-01-22	1	1Z3N	2	1Z3N	0	28
0	2013-10-03	0	2015-12-31		0	249	2014-09-09	1Z3N	2015-11-02	0			2016-01-04	2	1Z3N	2	1Z3N	0	26
0	2013-09-26	0	2015-12-31		0	249	2014-10-21	1Z3N	2015-08-04	0			2016-02-04	6	1Z3N	2	1Z3N	0	27
0	2013-10-03	0	2015-12-31		0	249	2014-10-27	1T3E	2015-12-12	1			2016-02-12	2	1T3E	1	1T3E	0	26
0	2013-09-06	0	2015-12-31		0	249	2014-09-15	1T3E	2015-12-07	1			2016-02-05	2	1T3E	1	1T3E	0	27
0	2013-10-23	3	2015-03-27		0	249	2014-12-03	1Z3N	2015-03-27	0			2015-05-27	2	1Z3N	2	1Z3N	0	26
0	2013-08-26	3	2015-07-13		0	0	2014-09-25	1Z3N	2015-07-13	0			2015-09-04	2	1Z3N	2	1Z3N	0	28
0	2013-09-04	0	2015-12-31		0	314	2014-08-11	1Z3N	2016-01-15	0			2016-02-16	1	1Z3N	2	1Z3N	0	28
0	2013-09-20	0	2015-12-31		0	249	2014-10-27	1Z3N	2016-01-11	0			2016-02-10	1	1Z3N	2	1Z3N	0	28
0	2013-08-27	0	2015-12-31		0	249	2014-09-23	1T3E	2016-01-11	1			2016-03-10	2	1T3E	1	1T3E	0	29
1	2013-08-14	0	2015-12-31		0	652	2014-09-16	1Z3N	2015-12-15	0			2016-01-13	1	1Z3N	2	1Z3N	0	28
1	2013-08-26	3	2015-02-07		0	249	2014-09-23	1Z3N	2015-02-07	0			2015-03-07	1	1Z3N	2	1Z3N	0	28
0	2013-08-16	0	2015-12-31		0	249	2014-10-20	1Z3N	2015-11-10	0			2016-01-11	2	1Z3N	2	1Z3N	0	28
0	2013-03-29	0	2015-12-31		0	249	2014-10-20	1Z3N	2015-11-23	0			2016-01-22	2	1Z3N	2	1Z3N	0	33
0	2013-08-12	0	2015-12-31		0	249	2014-12-03	1Z3N	2015-10-01	0			2015-12-01	2	1Z3N	2	1Z3N	0	28
0	2013-07-24	0	2015-12-31		0	250	2014-08-11	1Z3N	2015-11-23	0	164	2013-07-24	2015-12-23	1	1Z3N	2	1Z3N	0	29
0	2013-08-06	0	2015-12-31		0	249	2014-12-09	1Z3N	2015-09-01	0	234	2013-08-06	2016-01-04	4	1Z3N	2	1Z3N	0	28
1	2013-07-12	0	2015-12-31		0	249	2014-09-09	1Z3N	2015-11-03	0	457	2015-09-10	2015-12-21	1	1Z3N	2	1Z3N	0	29
0	2013-08-01	0	2015-12-31		0	250	2014-08-08	1Z3N	2015-10-07	0	165	2013-08-01	2015-12-07	2	1Z3N	2	1Z3N	0	28
1	2013-07-15	0	2015-12-31		0	249	2014-09-08	1Z3N	2015-10-26	0	225	2013-07-08	2015-11-24	1	1Z3N	2	1Z3N	0	29
0	2013-07-08	0	2015-12-31		0	269	2014-11-18	1Z3N	2015-09-11	0			2015-11-11	2	1Z3N	2	1Z3N	0	29
1	2013-07-08	0	2015-12-31		0	249	2014-09-09	1Z3N	2015-10-28	0			2015-11-24	1	1Z3N	2	1Z3N	0	29
1	2013-06-24	0	2015-12-31		0	249	2014-09-01	1Z3N	2015-11-20	0			2016-01-18	2	1Z3N	2	1Z3N	0	31
0	2013-06-10	0	2015-12-31		0	249	2014-09-08	1Z3N	2015-12-04	0			2016-01-04	1	1Z3N	2	1Z3N	0	31
0	2013-06-10	0	2015-12-31		0	250	2014-08-11	1Z3N	2015-11-13	0	272	2013-06-10	2016-01-13	2	1Z3N	2	1Z3N	0	30
0	2013-06-03	0	2015-12-31		0	249	2014-12-02	1Z3N	2015-11-30	0	579	2015-09-04	2015-12-30	1	1Z3N	2	1Z3N	0	30
0	2013-06-10	3	2015-09-09		0	249	2014-09-09	1Z3N	2015-09-09	0			2015-10-02	1	1Z3N	2	1Z3N	0	31
0	2013-05-24	0	2015-12-31		0	249	2014-11-18	1Z3N	2015-12-15	0	363	2013-05-24	2016-02-12	2	1Z3N	2	1Z3N	0	31
0	2013-05-13	0	2015-12-31		0	250	2014-08-14	1Z3N	2015-11-30	0	24	2013-05-13	2015-12-30	1	1Z3N	2	1Z3N	0	31
0	2013-05-13	0	2015-12-31		0	249	2014-09-09	1Z3N	2015-12-07	0	318	2013-05-13	2016-02-05	2	1Z3N	2	1Z3N	0	31
0	2013-05-06	0	2015-12-31		0	99	2014-09-09	1T3E	2015-11-24	1	307	2013-05-06	2015-12-24	1	1T3E	1	1T3E	0	31
1	2013-04-10	0	2015-12-31		0	249	2014-10-21	1Z3N	2015-09-22	0			2015-11-22	2	1Z3N	2	1Z3N	0	32
0	2013-04-23	0	2015-12-31		0	249	2014-12-01	1Z3N	2015-10-19	0			2015-12-18	2	1Z3N	2	1Z3N	0	32
0	2013-05-06	0	2015-12-31		0	249	2014-10-21	1Z3N	2015-12-04	0			2016-01-04	1	1Z3N	2	1Z3N	0	32
0	2013-04-02	0	2015-12-31		0	249	2014-10-27	1Z3N	2015-10-27	0			2015-12-02	2	1Z3N	2	1Z3N	0	32
0	2013-04-10	0	2015-12-31		0	249	2014-09-08	1Z3N	2015-12-17	0			2016-02-17	2	1Z3N	2	1Z3N	0	32
0	2013-03-19	0	2015-12-31		0	249	2014-10-27	1Z3N	2015-12-10	0			2016-02-08	2	1Z3N	2	1Z3N	0	33
0	2013-03-19	0	2015-12-31		0	249	2014-10-07	1T3E	2015-12-15	1			2016-02-12	2	1T3E	1	1T3E	0	34
0	2013-03-26	0	2015-12-31		0	249	2014-08-18	1Z3N	2015-11-24	0			2016-01-22	2	1Z3N	2	1Z3N	0	33
0	2013-03-25	0	2015-12-31		0	249	2014-09-08	1Z3N	2015-12-15	0			2016-01-13	1	1Z3N	2	1Z3N	0	33
0	2012-03-05	3	2015-04-03		0	249	2014-09-08	1Z3E	2015-04-03	1			2015-05-03	1	1Z3E	2	1Z3E	0	45
0	2013-04-05	0	2015-12-31		0	249	2014-09-29	1T3E	2015-12-24	1	405	2015-09-01	2016-01-22	1	1T3E	1	1T3E	0	33
0	2013-03-07	0	2015-12-31		0	699	2014-09-25	1Z3N	2015-10-15	0			2015-12-12	2	1Z3N	2	1Z3N	0	33
0	2013-05-18	0	2015-12-31		0	249	2014-09-15	1Z3N	2015-10-28	0			2016-01-04	3	1Z3N	2	1Z3N	0	31
0	2013-01-15	0	2015-12-31		0	257	2014-09-15	1Z3N	2015-11-11	0			2016-01-11	2	1Z3N	2	1Z3N	0	35
0	2013-01-03	0	2015-12-31		0	249	2014-12-23	1Z3N	2015-12-07	0			2016-01-07	1	1Z3N	2	1Z3N	0	35
0	2009-06-09	0	2015-12-31		0	314	2014-09-29	1Z3N	2015-09-11	0	770	2014-12-16	2015-11-02	2	1Z3N	2	1Z3N	0	78
0	2013-02-05	0	2015-12-31		0	1	2014-09-01	1Z3N	2015-11-10	0			2016-01-08	2	1Z3N	2	1Z3N	0	34
1	2012-07-10	0	2015-12-31		0	249	2014-09-16	1T3E	2015-11-22	1			2015-12-22	1	1T3E	1	1T3E	0	41
1	2009-01-02	3	2015-04-16		0	249	2014-09-23	1Z3N	2015-04-16	0			2015-05-14	1	1Z3N	2	1S3N	0	83
0	2009-10-06	0	2015-12-31	2014-12-03	1	0	2014-02-25	1Z3N	2015-11-26	0	299	2014-02-25	2016-05-23	6	1Z3N	2	1S3N	0	73
0	2009-10-05	0	2015-12-31	2014-11-27	1	0	2014-08-26	1T3E	2015-10-07	1	522	2014-08-26	2016-04-26	6	1T3E	1	1S3N	0	72
0	2010-05-04	0	2015-12-31	2014-10-14	1	0	2014-06-22	1T3E	2016-01-06	1	673	2015-04-21	2016-07-05	6	1T3E	1	1Z3N	0	68
0	2009-09-28	0	2015-12-31	2014-11-20	1	0	2014-07-23	1T3E	2015-11-24	1	232	2014-07-22	2016-04-22	5	1T3E	1	1S3N	0	74
0	2014-03-03	0	2015-12-31	2015-02-12	1	0	2014-10-15	1T3E	2015-08-12	1	689	2014-10-15	2016-02-09	6	1T3E	1	1T3E	0	19
0	2009-09-15	0	2015-12-31	2014-10-28	1	0	2014-07-29	1T3E	2015-09-29	1	367	2014-07-28	2016-03-24	6	1T3E	1	1S3N	0	73
0	2009-10-04	0	2015-12-31	2014-12-05	1	0	2014-09-08	1Z3N	2015-12-03	0	581	2013-06-04	2016-06-03	6	1Z3N	2	1S3N	0	74
0	2009-09-21	0	2015-12-31	2014-11-06	1	0	2014-11-06	1T3E	2015-09-17	1	401	2014-11-06	2016-03-22	6	1T3E	1	1S3N	0	73
1	2009-10-19	0	2015-12-31	2015-02-04	1	0	2014-09-05	1T3E	2016-01-08	1	463	2015-02-04	2016-07-08	6	1T3E	1	1S3N	0	75
0	2009-10-26	0	2015-12-31	2015-05-26	1	760	2014-11-27	1Z3N	2015-11-26	0	274	2013-05-07	2016-05-18	6	1Z3N	2	1S3N	0	73
0	2009-09-20	0	2015-12-31	2014-11-27	1	0	2014-06-30	1Z3N	2015-12-11	0	564	2013-06-30	2016-03-09	3	1Z3N	2	1S3N	0	75
0	2009-10-04	0	2015-12-31		0	0	2014-07-14	1Z3N	2015-12-17	0	560	2014-07-13	2016-06-17	6	1Z3N	2	1S3N	0	75
1	2009-11-15	0	2015-12-31	2015-03-23	1	650	2014-10-16	1T3E	2015-10-12	1	712	2014-05-15	2016-04-05	6	1T3E	1	1S3E	0	71
0	2009-09-15	0	2015-12-31	2014-10-27	1	0	2014-08-14	1T3E	2015-11-06	1	558	2014-05-12	2016-05-04	6	1T3E	1	1S3N	0	74
1	2009-09-08	0	2015-12-31	2015-08-20	1	0	2014-06-02	1T3E	2016-01-15	1	466	2014-04-03	2016-04-15	3	1T3E	1	1S3N	0	76
1	2009-08-23	0	2015-12-31	2014-07-10	1	0	2014-05-07	1T3E	2015-07-31	1	239	2014-05-07	2016-02-11	6	1T3E	1	1Z3N	0	74
0	2005-09-27	0	2015-12-31	2014-12-03	1	0	2014-09-02	1Z3N	2016-01-04	0	1108	2014-03-03	2016-03-02	2	1Z3N	2	1S3	0	124
0	2010-07-28	0	2015-12-31	2014-12-02	1	0	2014-06-02	1Z3N	2015-12-07	0	385	2014-01-02	2016-03-03	3	1Z3N	2	1Z3N	0	65
1	2009-09-01	0	2015-12-31	2015-03-04	1	0	2014-12-01	1Z3N	2015-11-24	0	223	2013-03-12	2016-02-25	3	1Z3N	2	1S3N	0	74
1	2011-07-03	0	2015-12-31	2014-10-13	1	0	2014-06-30	1T3E	2015-10-09	1	227	2013-03-27	2016-04-06	6	1T3E	1	1T3E	0	51
0	2009-08-25	0	2015-12-31	2014-12-04	1	0	2014-09-05	1Z3N	2016-01-13	0	593	2014-01-14	2016-01-28	0.5	1Z3N	2	1S3N	0	77
0	2010-08-29	0	2015-12-31	2015-06-05	1	0	2014-03-24	1T3E	2015-12-03	1	626	2013-01-28	2016-05-30	5	1T3E	1	1Z3N	0	64
0	2010-02-28	0	2015-12-31	2014-12-04	1	0	2014-06-08	1Z3N	2015-10-05	0	487	2014-03-09	2016-05-23	6	1Z3N	2	1S3E	0	68
0	2009-08-25	0	2015-12-31	2014-09-29	1	0	2014-07-24	1T3E	2015-12-11	1	648	2013-01-01	2016-02-12	2	1T3E	1	1S3N	0	76
0	2009-08-17	0	2015-12-31	2015-02-23	1	0	2014-08-05	1Z3N	2015-08-03	0	482	2014-08-07	2016-01-27	5	1Z3N	2	1S3N	0	74
0	2009-09-01	0	2015-12-31	2015-03-25	1	0	2014-06-10	1Z3N	2015-09-16	0	364	2014-06-10	2016-03-15	6	1Z3N	2	1S3N	0	76
0	2009-08-23	0	2015-12-31	R6M	1	0	2014-12-05	1Z3N	2015-09-29	0	445	2014-06-09	2016-03-24	6	1Z3N	2	1S3N	0	74
0	2009-08-31	0	2015-12-31		0	98	2014-04-21	1Z3N	2015-09-04	0	368	2013-10-22	2016-02-29	5	1Z3N	2	1S3N	0	74
0	2009-08-11	0	2015-12-31	2015-01-21	1	0	2014-09-25	1T3E	2016-01-04	1	575	2014-09-25	2016-06-30	5	1T3E	1	1S3N	0	77
0	2009-08-04	0	2015-12-31	2015-01-26	1	0	2014-09-11	1T3E	2016-01-20	1	636	2013-09-02	2016-07-14	6	1T3E	1	1S3N	0	77
0	2009-08-03	0	2015-12-31	2015-05-18	1	110	2014-09-12	1T3E	2016-01-18	1	301	2014-02-02	2016-04-18	3	1T3E	1	1S3N	0	77
0	2012-08-02	0	2015-12-31	2015-02-24	1	0	2014-11-25	1T3E	2015-08-21	1	866	2013-07-18	2016-02-25	6	1T3E	1	1T3N	0	38
0	2010-11-30	0	2015-12-31	2014-11-04	1	0	2014-01-30	1T3E	2015-11-09	1	1044	2013-10-31	2016-02-04	3	1T3E	1	1Z3E	0	62
0	2013-10-29	0	2015-12-31	2014-10-29	1	0	2014-08-12	1T3E	2015-11-03	1	206	2014-04-03	2016-01-29	2	1T3E	1	1T3E	0	25
0	2009-08-03	0	2015-12-31	2014-10-21	1	0	2014-09-05	1T3E	2015-09-21	1	203	2014-10-07	2016-03-07	6	1T3E	1	1S3N	0	74
1	2010-11-01	0	2015-12-31	2014-06-10	1	0	2014-03-10	1Z3N	2015-12-02	0	784	2014-06-10	2015-12-26	0.5	1Z3N	2	1Z3N	0	61
0	2009-07-19	0	2015-12-31		0	0	2014-08-18	1Z3N	2015-12-28	0	339	2014-08-18	2016-02-26	2	1Z3N	2	1S3N	0	77
0	2009-08-02	0	2015-12-31	2015-03-02	1	0	2014-12-03	1T3E	2015-09-29	1	235	2013-10-09	2016-03-29	6	1T3E	1	1S3N	0	74
0	2009-07-27	0	2015-12-31	2015-03-03	1	0	2014-09-04	1T3E	2015-09-09	1	465	2013-10-06	2016-03-09	6	1T3E	1	1S3N	0	75
0	2009-07-26	0	2015-12-31	2015-04-14	1	100	2014-01-16	1Z3N	2015-10-19	0	499	2014-04-15	2016-03-17	5	1Z3N	2	1S3N	0	75
0	2010-12-21	0	2015-12-31	2014-11-25	1	0	2014-06-01	1T3E	2015-11-25	1	460	2014-06-01	2016-05-23	6	1T3E	1	1Z3N	0	59
0	2009-07-21	0	2015-12-31	2014-10-20	1	0	2014-10-20	1T3E	2015-12-02	1	453	2014-04-15	2016-03-14	3	1T3E	1	1S3N	0	77
1	2009-07-13	0	2015-12-31	2014-12-30	1	0	2014-08-29	1Z3N	2015-12-28	0	139	2014-04-28	2016-06-23	6	1Z3N	2	1S3N	0	77
0	2009-07-13	3	2015-08-28		0	1	2014-10-30	1Z3E	2015-08-28	1	437	2015-02-25	2015-09-25	1	1Z3E	2	1S3N	1	78
0	2009-09-15	0	2015-12-31	2014-12-30	1	0	2014-10-03	1Z3N	2015-12-28	0	420	2013-10-07	2016-06-23	6	1Z3N	2	1S3E	0	75
0	2009-07-06	0	2015-12-31	2014-12-31	1	0	2014-01-10	1T3E	2016-01-04	1	687	2013-12-09	2016-04-01	3	1T3E	1	1S3N	0	78
0	2009-07-06	0	2015-12-31	2015-02-11	1	0	2014-05-27	1Z3N	2015-08-28	0	218	2013-08-19	2016-03-03	6	1Z3N	2	1S3N	0	75
0	2009-07-27	0	2015-12-31	2014-10-14	1	0	2014-06-20	1T3E	2015-10-09	1	441	2014-06-22	2016-04-04	6	1T3E	1	1S3E	0	75
0	2010-06-28	0	2015-12-31	2013-12-17	1	0	2014-11-10	1T3E	2015-08-05	1	671	2013-12-16	2016-02-04	6	1T3E	1	1S3N	0	64
1	2014-02-11	0	2015-12-31	2014-12-10	1	0	2014-07-15	1T3E	2015-12-21	1	348	2014-07-14	2016-06-17	6	1T3E	1	1T3E	0	22
0	2011-09-19	0	2015-12-31		0	0	2014-08-13	1T3E	2015-11-09	1	777	2014-08-13	2016-02-16	3	1T3E	1	1T3N	0	52
1	2009-08-06	0	2015-12-31		0	0	2014-09-26	1T3E	2015-09-11	1	375	2013-12-26	2016-03-14	6	1T3E	1	1S3E	0	74
0	2011-10-12	0	2015-12-31	2014-12-23	1	0	2014-08-26	1T3E	2015-06-22	1	1038	2013-06-11	2015-12-22	6	1T3E	1	1T3N	0	48
0	2010-11-22	0	2015-12-31	2013-08-12	1	0	2014-02-09	1T3E	2015-07-31	1	475	2013-08-15	2016-01-29	6	1T3E	1	1Z3N	0	59
1	2009-06-11	0	2015-12-31	2015-03-06	1	0	2014-12-10	1Z3N	2015-09-04	0	309	2014-07-09	2016-03-02	6	1Z3N	2	1Z3N	0	76
1	2010-11-22	0	2015-12-31	2014-10-09	1	1	2014-03-09	1T3E	2015-12-08	1	455	2013-12-09	2016-03-07	3	1T3E	1	1Z3N	0	61
0	2010-08-03	0	2015-12-31		0	0	2014-03-20	1T3E	2016-01-08	1	346	2014-07-22	2016-03-08	2	1T3E	1	1Z3N	0	65
0	2009-06-14	0	2015-12-31	2013-09-09	1	0	2014-12-04	1Z3N	2015-08-21	0	721	2014-12-04	2016-02-19	6	1Z3N	2	1S3N	0	76
1	2006-03-29	0	2015-12-31		0	380	2014-12-03	1Z3N	2015-09-11	0	193	2014-12-03	2016-03-04	6	1Z3N	2	1S3N	0	115
0	2009-06-14	0	2015-12-31	2014-07-04	1	0	2014-12-29	1T3E	2015-09-22	1	203	2013-01-08	2016-03-23	6	1T3E	1	1S3N	0	76
0	2009-06-18	0	2015-12-31	2014-07-24	1	0	2014-02-10	1T3E	2015-07-27	1	472	2014-07-23	2016-01-22	6	1T3E	1	1S3N	0	76
0	2010-02-21	0	2015-12-31	2014-08-19	1	0	2014-08-13	1T3E	2015-08-18	1	602	2014-08-13	2016-02-22	6	1T3E	1	1Z3N	0	68
0	2010-05-23	0	2015-12-31		0	240	2014-08-08	1Z3N	2015-09-22	0	385	2015-01-15	2015-12-22	3	1Z3N	2	1Z3N	0	65
1	2012-12-30	0	2015-12-31	2014-08-08	1	0	2014-05-11	1T3E	2015-08-07	1	390	2013-11-11	2016-01-29	5	1T3E	1	1T3E	0	34
0	2009-05-27	0	2015-12-31	2014-12-01	1	0	2014-09-01	1Z3N	2015-12-01	0	493	2013-11-13	2016-05-27	5	1Z3N	2	1S3N	0	79
1	2011-01-09	0	2015-12-31	2015-02-02	1	0	2014-11-03	1T3E	2015-10-29	1	564	2013-11-03	2016-05-26	6	1T3E	1	1Z3N	0	58
0	2009-06-01	0	2015-12-31		0	0	2014-10-20	1T3E	2015-04-24	1	410	2013-06-13	2015-10-23	6	1T3E	1	1S3N	0	76
0	2011-08-23	0	2015-12-31	2014-11-04	1	0	2014-07-17	1T3E	2015-11-13	1	380	2014-07-17	2016-05-09	6	1T3E	1	1S3N	0	51
0	2009-05-26	0	2015-12-31	2015-10-07	1	0	2014-05-15	1T3E	2015-10-07	1	149	2014-12-12	2016-04-13	6	1T3E	1	1S3N	0	77
1	2010-11-08	0	2015-12-31		0	0	2014-01-23	1T3E	2015-09-21	1	802	2013-09-03	2016-03-22	6	1T3E	1	1Z3N	0	59
0	2005-09-06	0	2015-12-31	2014-11-24	1	0	2014-11-24	1Z3N	2015-10-06	0	747	2014-06-15	2016-04-19	6	1Z3N	2	1S3N	0	121
1	2012-07-17	0	2015-12-31	2014-11-10	1	0	2014-11-10	1T3E	2015-10-08	1	435	2014-08-12	2016-05-04	6	1T3E	1	1T3E	0	39
0	2009-05-17	3	2015-01-23		0	760	2014-08-05	1Z3N	2015-01-23	0	33	2013-09-10	2015-02-20	1	1Z3N	2	1S3N	0	77
0	2010-10-20	0	2015-12-31	2013-11-29	1	0	2014-11-27	1Z3N	2016-01-08	0	448	2014-11-27	2016-02-26	1	1Z3N	2	1Z3N	0	63
0	2011-07-11	0	2015-12-31		0	1	2014-11-17	1T3E	2015-12-08	1	683	2013-07-22	2016-02-05	2	1T3E	1	1T3E	0	53
1	2013-12-25	0	2015-12-31		0	0	2014-09-03	1T3E	2015-12-01	1			2016-05-27	5	1T3E	1	1T3E	0	24
0	2009-05-31	0	2015-12-31		0	0	2014-12-08	1Z3N	2015-09-03	0	298	2015-09-03	2016-03-03	6	1Z3N	2	1S3N	0	77
0	2011-05-01	3	2014-08-27		0	0	2014-08-27	1Z3N	2014-08-27	0	323	2013-12-03	2014-08-31	1	1Z3N	2	1Z3N	0	53
0	2009-03-30	0	2015-12-31		0	0	2014-11-26	1T3E	2016-01-13	1	454	2016-01-13	2016-04-18	3	1T3E	1	1S3N	0	82
0	2009-05-12	0	2015-12-31	2015-02-20	1	0	2014-05-21	1T3E	2015-08-26	1	780	2013-09-05	2016-02-18	6	1T3E	1	1S3N	0	77
0	2009-05-05	0	2015-12-31	2014-10-29	1	0	2014-07-30	1T3E	2015-08-25	1	637	2014-07-30	2016-02-24	6	1T3E	1	1S3N	0	77
0	2009-05-12	0	2015-12-31	2014-11-24	1	0	2014-08-26	1T3E	2015-09-22	1	454	2014-08-26	2016-03-18	6	1T3E	1	1S3N	0	77
0	2010-10-18	0	2015-12-31	2014-11-03	1	0	2014-11-03	1T3E	2015-11-17	1	333	2014-06-01	2016-03-30	4	1T3E	1	1S3N	0	61
0	2005-11-08	0	2015-12-31	2014-05-14	1	0	2014-11-19	1Z3N	2015-11-24	0	617	2013-06-13	2016-05-26	6	1Z3N	2	1S3E	0	120
0	2009-05-04	0	2015-12-31		0	98	2014-07-03	1T3E	2015-11-30	1	264	2014-07-02	2016-01-28	2	1T3E	1	1S3N	0	79
1	2011-04-04	0	2015-12-31		0	0	2014-06-01	1Z3N	2016-01-14	0	513	2014-06-01	2016-03-10	2	1Z3N	2	1Z3N	0	57
0	2005-09-06	0	2015-12-31	2014-08-14	1	0	2014-11-14	1T3E	2016-01-11	1	607	2014-02-20	2016-02-04	1	1T3E	1	1S3N	0	124
1	2009-05-18	0	2015-12-31	2014-04-16	1	1	2014-04-16	1T3E	2015-10-30	1	705	2014-01-20	2016-04-26	6	1T3E	1	1S3N	0	78
0	2009-04-26	0	2015-12-31	2015-04-10	1	1	2014-12-31	1T3E	2015-08-03	1	439	2013-10-23	2016-01-28	5	1T3E	1	1S3N	0	80
0	2009-04-28	0	2015-12-31	2015-03-16	1	0	2014-12-10	1T3E	2015-09-15	1	524	2014-12-10	2016-03-09	6	1T3E	1	1S3N	0	78
0	2010-07-07	0	2015-12-31	2014-11-05	1	0	2014-05-28	1T3E	2015-11-06	1	401	2014-05-28	2016-02-26	3	1T3E	1	1Z3N	0	64
0	2009-05-10	0	2015-12-31		0	0	2014-07-30	1Z3N	2015-11-02	0	303	2014-04-28	2016-01-27	2	1Z3N	2	1S3N	0	78
1	2009-05-03	0	2015-12-31	2014-11-03	1	0	2014-08-07	1T3E	2015-10-05	1	297	2014-08-07	2016-04-04	6	1T3E	1	1S3N	0	77
0	2011-01-02	0	2015-12-31	2014-08-19	1	0	2014-05-16	1T3E	2015-09-04	1	621	2014-02-16	2016-03-03	6	1T3E	1	1Z3N	0	57
0	2009-08-24	0	2015-12-31	2014-12-17	1	0	2014-03-16	1Z3N	2015-12-09	0	225	2013-09-16	2016-06-10	6	1Z3N	2	1S3E	0	77
1	2011-08-23	0	2015-12-31	2014-08-04	1	0	2014-02-03	1T3E	2016-01-19	1	346	2015-07-27	2016-07-19	6	1T3E	1	1T3E	0	53
0	2009-04-14	0	2015-12-31	2014-07-30	1	0	2014-01-22	1T3E	2015-09-21	1	437	2013-10-28	2016-03-30	6	1T3E	1	1S3N	0	78
0	2009-11-23	0	2015-12-31	2014-10-15	1	0	2014-10-15	1T3E	2015-09-22	1	361	2014-06-16	2016-03-22	6	1T3E	1	1S3N	0	71
0	2006-02-21	0	2015-12-31	2014-08-22	1	0	2014-02-18	1T3E	2016-01-05	1	420	2013-10-22	2016-03-04	2	1T3E	1	1S3N	0	119
0	2009-11-23	0	2015-12-31	2015-01-19	1	0	2014-11-20	1T3E	2016-01-18	1	408	2014-08-19	2016-07-18	6	1T3E	1	1S3N	0	74
0	2009-04-28	0	2015-12-31	2015-06-10	1	0	2014-03-09	1Z3N	2015-12-04	0	150	2013-09-11	2016-06-02	6	1Z3N	2	1S3N	0	80
0	2010-09-26	0	2015-12-31	2014-10-13	1	1	2014-01-30	1T3E	2016-01-06	1	1048	2013-06-11	2016-02-05	1	1T3E	1	1Z3N	0	64
1	2009-10-27	0	2015-12-31	2014-12-26	1	0	2014-01-02	1T3E	2015-12-29	1	516	2014-06-29	2016-06-20	6	1T3E	1	1S3N	0	74
0	2010-10-26	0	2015-12-31	2014-11-04	1	0	2014-08-28	1T3E	2015-05-05	1	565	2013-12-01	2015-10-30	5	1T3E	1	1Z3N	0	62
0	2009-04-19	0	2015-12-31		0	360	2014-07-29	1T3E	2015-11-26	1	167	2014-02-27	2016-02-24	3	1T3E	1	1S3N	0	79
1	2009-05-18	0	2015-12-31	2014-09-22	1	0	2014-06-18	1T3E	2015-09-11	1	229	2013-05-29	2016-03-15	6	1T3E	1	1S3E	0	77
0	2014-03-11	0	2015-12-31	2015-02-19	1	0	2014-10-08	1T3E	2015-10-06	1	447	2014-10-08	2016-02-15	4	1T3E	1	1T3E	0	19
0	2009-04-05	3	2015-01-16		0	0	2014-03-28	1Z3N	2015-01-16	0	540	2013-03-25	2015-04-16	3	1Z3N	2	1S3N	0	79
0	2009-03-24	0	2015-12-31	2014-11-14	1	0	2014-05-26	1T3E	2015-08-31	1	608	2014-05-20	2016-04-04	6	1T3E	1	1S3N	0	82
0	2009-03-24	0	2015-12-31	2014-11-21	1	0	2014-08-26	1Z3N	2015-09-28	0	573	2013-08-28	2016-03-18	6	1Z3N	2	1S3N	0	79
1	2006-11-12	0	2015-12-31	2015-06-05	1	0	2014-06-11	1Z3N	2015-12-03	0	758	2014-06-11	2016-06-01	6	1Z3N	2	1S3N	0	109
1	2009-03-22	3	2014-10-27	2014-10-27	1	0	2014-03-03	1T3E	2014-10-27	1	290	2014-05-01	2015-04-24	6	1T3E	1	1S3N	0	80
1	2009-03-25	0	2015-12-31	R6M	1	170	2014-09-19	1Z3N	2015-12-24	0	402	2012-09-13	2016-02-24	2	1Z3N	2	1S3N	0	81
0	2009-03-24	0	2015-12-31	2014-11-27	1	0	2014-08-26	1Z3N	2015-11-23	0	365	2014-08-26	2016-05-23	6	1Z3N	2	1S3N	0	80
0	2011-10-09	0	2015-12-31	2015-05-28	1	1	2014-10-27	1T3E	2015-11-23	1	503	2013-12-26	2016-05-23	6	1T3E	1	1T3N	0	49
0	2009-03-24	0	2015-12-31	2015-02-09	1	0	2014-11-06	1T3E	2015-09-08	1	326	2014-11-06	2016-02-04	5	1T3E	1	1S3N	0	79
0	2010-07-18	0	2015-12-31	2014-08-28	1	0	2014-08-27	1T3E	2015-10-20	1	728	2013-11-13	2016-02-29	4	1T3E	1	1Z3N	0	63
1	2009-03-17	0	2015-12-31		0	0	2014-08-07	1Z3N	2015-12-01	0	391	2015-06-29	2016-01-28	1	1Z3N	2	1S3N	0	81
0	2009-03-10	0	2015-12-31	2015-02-25	1	1	2014-12-29	1T3E	2015-08-26	1	403	2012-07-29	2016-02-24	6	1T3E	1	1S3N	0	81
0	2010-01-14	0	2015-12-31	2014-12-04	1	0	2014-06-09	1T3E	2015-10-01	1	704	2013-09-10	2016-03-25	5	1T3E	1	1S3N	0	69
0	2009-03-09	0	2015-12-31	2014-11-13	1	0	2014-06-11	1T3E	2016-01-14	1	75	2014-09-16	2016-01-28	0.5	1T3E	1	1S3N	1	82
0	2009-04-19	0	2015-12-31	2015-06-08	1	0	2014-09-01	1Z3N	2015-12-17	0	575	2015-05-05	2016-06-08	6	1Z3N	2	1S3N	0	80
0	2008-06-02	0	2015-12-31		0	0	2014-01-16	1Z3N	2016-01-13	0	730	2013-04-16	2016-04-13	3	1Z3N	2	1S3N	0	91
0	2010-09-28	0	2015-12-31	2015-04-07	1	1	2014-12-30	1T3N	2016-01-08	0	481	2014-05-08	2016-04-11	3	1T3N	1	1Z3N	0	64
0	2010-11-16	0	2015-12-31		0	98	2014-05-08	1T3E	2016-01-21	1	739	2014-05-08	2016-02-19	1	1T3E	1	1Z3N	0	62
0	2009-03-02	0	2015-12-31		0	520	2014-11-20	1Z3N	2015-11-23	0	276	2013-12-04	2016-01-22	2	1Z3N	2	1S3N	0	80
0	2011-10-25	0	2015-12-31	2014-10-29	1	1	2014-08-20	1T3E	2015-12-08	1	536	2014-10-21	2016-03-30	3	1T3E	1	1T3E	0	50
1	2009-02-24	0	2015-12-31	2015-01-19	1	0	2014-07-24	1T3E	2016-01-15	1	410	2014-07-24	2016-07-14	6	1T3E	1	1S3N	0	83
0	2011-06-19	0	2015-12-31		0	140	2014-07-31	1T3E	2015-10-27	1	546	2014-04-01	2016-04-25	6	1T3E	1	1T3N	0	52
0	2009-02-17	0	2015-12-31	2014-10-28	1	0	2014-08-01	1T3E	2015-09-16	1	443	2014-08-01	2016-03-28	6	1T3E	1	1S3N	0	80
0	2013-01-15	0	2015-12-31	2014-07-30	1	0	2014-05-04	1T3E	2015-08-12	1	510	2013-07-24	2016-02-09	6	1T3E	1	1T3E	0	33
0	2009-11-04	0	2015-12-31	2013-07-25	1	0	2014-11-13	1T3E	2015-08-13	1	642	2013-01-30	2016-02-10	6	1T3E	1	1S3N	0	71
1	2012-02-12	0	2015-12-31	2015-03-23	1	240	2014-07-07	1T3E	2015-09-28	1	515	2013-09-29	2016-03-25	6	1T3E	1	1T3E	0	44
0	2010-06-13	0	2015-12-31		0	0	2014-09-08	1T3E	2015-12-15	1	349	2013-11-04	2016-06-10	6	1T3E	1	1Z3N	0	66
1	2009-02-22	0	2015-12-31	2014-12-31	1	0	2014-10-03	1Z3L	2016-01-19	2	632	2012-07-08	2016-03-17	2	1Z3L	2	1S3L	0	83
1	2009-02-15	0	2015-12-31	2014-11-03	1	0	2014-11-03	1T3E	2015-09-17	1	215	2014-11-03	2016-03-17	6	1T3E	1	1S3N	0	80
0	2009-02-17	0	2015-12-31	2014-11-04	1	0	2014-06-03	1T3E	2015-11-05	1	21	2012-07-09	2016-05-02	6	1T3E	1	1S3N	0	83
1	2010-02-09	0	2015-12-31	2014-12-04	1	0	2014-06-02	1Z3N	2015-06-01	0	464	2012-09-03	2015-11-23	5	1Z3N	2	1Z3N	0	68
0	2013-10-15	3	2014-07-30	R6M	1	0	2014-03-02	1T3E	2014-07-30	1	544	2014-03-02	2014-12-01	5	1T3E	1	1T3E	0	24
1	2009-02-08	0	2015-12-31	2015-01-06	1	0	2014-10-09	1Z3N	2016-01-08	0	226	2014-10-09	2016-04-07	3	1Z3N	2	1S3N	0	83
1	2009-02-09	0	2015-12-31	2014-12-09	1	0	2014-07-10	1Z3N	2015-12-03	0	258	2014-04-08	2016-05-26	5	1Z3N	2	1S3N	0	82
0	2010-05-16	0	2015-12-31		0	340	2014-09-05	1T3E	2015-12-29	1	570	2015-02-06	2016-01-29	1	1T3E	1	1Z3N	0	67
1	2009-02-03	0	2015-12-31		0	0	2014-07-31	1T3E	2015-09-16	1	1239	2013-08-01	2016-03-10	6	1T3E	1	1S3N	0	80
1	2009-08-12	0	2015-12-31	2014-10-08	1	0	2014-07-08	1T3E	2015-09-30	1	400	2015-04-03	2016-03-30	6	1T3E	1	1S3N	0	74
0	2005-09-27	0	2015-12-31	2015-02-16	1	0	2014-06-04	1Z3N	2015-11-13	0	379	2014-06-04	2016-02-12	3	1Z3N	2	1S3N	0	122
0	2009-02-09	0	2015-12-31	2014-08-06	1	0	2014-07-08	1T3E	2016-01-05	1	337	2014-07-09	2016-01-19	0.5	1T3E	1	1S3N	0	83
1	2009-02-09	0	2015-12-31		0	0	2014-04-30	1T3E	2015-09-18	1	986	2013-10-30	2016-03-14	6	1T3E	1	1S3N	0	80
0	2010-08-17	0	2015-12-31	2014-12-17	1	0	2014-09-30	1T3E	2015-12-02	1	343	2014-09-30	2016-02-29	2	1T3E	1	1Z3N	0	64
1	2010-09-14	0	2015-12-31	2014-09-26	1	0	2014-03-17	1T3E	2015-09-25	1	550	2013-06-11	2016-03-22	6	1T3E	1	1Z3N	0	61
1	2009-01-21	0	2015-12-31	2015-04-01	1	99	2014-08-04	1T3E	2015-09-15	1	407	2014-08-04	2016-03-28	6	1T3E	1	1S3N	0	81
1	2010-11-08	0	2015-12-31	2015-02-10	1	0	2014-05-07	1T3E	2015-08-06	1	703	2014-02-18	2016-02-04	6	1T3E	1	1Z3N	0	59
1	2009-03-10	0	2015-12-31	2015-04-07	1	0	2014-11-11	1T3E	2015-09-30	1	514	2014-06-16	2016-03-23	6	1T3E	1	1S3N	0	79
1	2009-01-20	0	2015-12-31	2014-04-25	1	0	2014-01-24	1Z3N	2015-12-15	0	423	2013-04-21	2016-03-14	3	1Z3N	2	1S3N	0	83
0	2010-08-08	0	2015-12-31	2014-10-16	1	0	2014-10-10	1T3E	2015-10-13	1	535	2014-01-14	2016-04-15	6	1T3E	1	1Z3E	0	62
0	2009-02-24	3	2014-12-08	2014-12-08	1	0	2014-06-26	1Z3N	2014-12-08	0	585	2013-09-05	2015-06-25	6	1Z3N	2	1S3N	0	83
1	2009-01-13	0	2015-12-31	2015-02-11	1	0	2014-07-17	1Z3N	2015-08-05	0	630	2013-12-04	2016-02-02	6	1Z3N	2	1S3E	0	81
0	2009-05-03	0	2015-12-31	2014-04-30	1	0	2014-04-30	1T3E	2015-09-18	1	438	2013-05-01	2016-03-14	6	1T3E	1	1S3E	0	77
0	2009-02-02	0	2015-12-31	2014-04-30	1	0	2014-10-31	1T3E	2015-09-16	1	573	2014-10-31	2016-03-30	6	1T3E	1	1S3E	0	80
0	2009-03-03	0	2015-12-31		0	0	2014-10-22	1Z3N	2015-10-05	0	449	2014-10-22	2016-04-01	6	1Z3N	2	1S3E	0	79
1	2009-01-12	0	2015-12-31	R6M	1	0	2014-12-03	1Z3N	2015-08-06	0	451	2013-09-04	2016-01-29	5	1Z3N	2	1S3N	0	81
0	2009-01-13	0	2015-12-31	2014-12-03	1	0	2014-10-01	1Z3N	2015-10-06	0	612	2014-01-22	2016-04-29	6	1Z3N	2	1S3N	0	81
0	2012-10-16	0	2015-12-31	2014-08-26	1	0	2014-08-26	1T3E	2015-08-13	1	588	2013-08-22	2016-02-16	6	1T3E	1	1T3N	0	36
0	2009-01-11	0	2015-12-31	2014-11-06	1	0	2014-11-06	1T3E	2015-11-06	1	750	2013-12-01	2016-05-04	6	1T3E	1	1S3N	0	84
0	2009-01-04	0	2015-12-31	2014-12-30	1	1	2014-12-30	1Z3N	2015-08-24	0	460	2013-06-11	2016-02-23	6	1Z3N	2	1S3N	0	83
1	2010-11-28	0	2015-12-31	2015-03-04	1	0	2014-06-18	1T3E	2015-12-02	1	730	2014-06-18	2016-02-25	2	1T3E	1	1Z3N	0	61
0	2008-12-29	0	2015-12-31		0	0	2014-04-28	1T3E	2015-11-27	1	440	2014-05-26	2016-02-12	3	1T3E	1	1S3N	0	83
0	2005-07-05	0	2015-12-31	2015-08-18	1	0	2014-11-12	1T3E	2016-01-12	1	510	2013-08-20	2016-02-22	1	1T3E	1	1S3N	0	126
0	2008-12-22	0	2015-12-31	2015-01-02	1	0	2014-11-04	1T3E	2015-12-29	1	477	2014-11-04	2016-06-27	6	1T3E	1	1S3N	0	84
0	2009-01-04	0	2015-12-31	R6M	1	0	2014-06-22	1T3E	2015-10-27	1	345	2014-01-19	2016-02-12	4	1T3E	1	1S3N	0	81
0	2009-10-25	0	2015-12-31	2015-04-10	1	99	2014-09-09	1Z3N	2016-01-08	0	893	2013-03-13	2016-02-05	1	1Z3N	2	1S3E	0	75
1	2009-11-10	0	2015-12-31	2014-09-17	1	0	2014-09-17	1Z3N	2015-12-22	0	378	2013-09-12	2016-01-22	1	1Z3N	2	1S3N	0	73
1	2009-01-04	0	2015-12-31		0	0	2014-03-16	1Z3N	2015-09-11	0	347	2014-09-08	2016-03-07	6	1Z3N	2	1S3N	0	81
1	2010-07-18	0	2015-12-31	2014-12-23	1	0	2014-09-25	1Z3N	2015-12-24	0	396	2014-06-26	2016-06-22	6	1Z3N	2	1Z3N	0	66
0	2008-12-22	0	2015-12-31	2015-03-09	1	0	2014-10-24	1T3E	2015-09-18	1	431	2013-09-01	2016-03-14	6	1T3E	1	1S3N	0	82
0	2009-07-06	0	2015-12-31	R6M	1	0	2014-07-22	1T3E	2015-09-10	1	795	2013-10-09	2016-03-08	6	1T3E	1	1S3N	0	75
0	2008-12-15	0	2015-12-31		0	750	2014-09-05	1Z3N	2016-01-12	0	337	2015-08-19	2016-04-08	3	1Z3N	2	1S3N	0	85
0	2008-12-28	0	2015-12-31	2015-02-16	1	0	2014-12-19	1Z3N	2015-12-01	0	446	2014-07-22	2016-03-01	3	1Z3N	2	1S3N	0	84
1	2009-05-05	0	2015-12-31	2015-01-14	1	0	2014-10-17	1T3E	2015-12-10	1	559	2014-09-11	2016-02-18	2	1T3E	1	1S3N	0	79
0	2008-12-15	0	2015-12-31		0	0	2014-06-01	1T3E	2015-09-15	1	684	2013-06-12	2016-03-22	6	1T3E	1	1S3N	0	82
1	2008-12-16	0	2015-12-31		0	0	2014-11-13	1T3E	2015-08-13	1	584	2013-11-21	2016-02-10	6	1T3E	1	1S3N	0	82
0	2014-03-17	0	2015-12-31	2015-02-17	1	0	2014-12-24	1T3E	2015-08-24	1	505	2015-01-29	2016-02-24	6	1T3E	1	1T3E	0	19
0	2008-12-15	0	2015-12-31		0	0	2014-02-27	1Z3N	2015-09-11	0	333	2014-05-27	2016-03-07	6	1Z3N	2	1S3N	0	82
0	2014-01-27	0	2015-12-31	2015-05-28	1	0	2014-08-11	1T3E	2015-11-25	1	275	2014-08-11	2016-05-18	6	1T3E	1	1T3E	0	22
0	2011-05-18	1	2014-12-05		0	100	2014-05-27	1S3E	2014-08-08	1	667	2014-04-29	2014-10-25	2	1Z3N	2	1Z3N	0	53
0	2014-06-02	0	2015-12-31	2015-02-16	1	0	2014-12-16	1T3E	2015-08-11	1	147	2014-12-16	2016-02-09	6	1T3E	1	1T3E	0	16
0	2009-06-29	0	2015-12-31	2015-02-02	1	0	2014-11-05	1T3E	2016-01-21	1	455	2013-03-25	2016-07-26	6	1T3E	1	1Z3N	0	79
0	2009-01-07	0	2015-12-31	R6M	1	0	2014-05-15	1T3E	2015-09-21	1	229	2015-01-23	2016-03-17	6	1T3E	1	1S3N	0	81
0	2005-09-06	0	2015-12-31	2014-08-26	1	0	2014-08-26	1T3E	2015-11-05	1	885	2012-08-20	2016-05-18	6	1T3E	1	1S3N	0	122
0	2009-02-25	0	2015-12-31		0	98	2014-02-17	1Z3N	2015-12-28	0	673	2012-11-20	2016-03-30	3	1Z3N	2	1S3N	0	82
0	2008-11-24	0	2015-12-31	2014-12-19	1	0	2014-10-20	1T3E	2015-12-15	1	622	2013-04-07	2016-06-10	6	1T3E	1	1S3N	0	85
0	2008-12-29	0	2015-12-31	2015-04-08	1	0	2014-06-26	1Z3N	2015-10-06	0	261	2013-03-14	2016-04-04	6	1Z3N	2	1S3N	0	82
1	2005-08-17	0	2015-12-31	2014-09-29	1	0	2014-05-26	1T3E	2015-10-06	1	417	2013-02-25	2016-04-01	6	1T3E	1	1S3N	0	122
1	2008-12-08	0	2015-12-31	2015-03-27	1	0	2014-10-03	1T3E	2015-09-25	1	520	2014-07-02	2016-03-24	6	1T3E	1	1S3E	0	82
0	2008-11-11	0	2015-12-31	2015-04-07	1	0	2014-11-10	1Z3N	2015-09-29	0	266	2014-11-10	2016-03-24	6	1Z3N	2	1S3N	0	83
1	2008-11-16	0	2015-12-31		0	1	2014-12-30	1Z3N	2015-12-03	0	284	2014-08-25	2016-01-29	1	1Z3N	2	1S3N	0	85
0	2008-12-02	0	2015-12-31	2014-07-22	1	0	2014-01-30	1T3E	2016-01-13	1	921	2016-01-11	2016-04-11	3	1T3E	1	1S3E	0	85
1	2012-03-13	0	2015-12-31	2014-12-16	1	0	2014-10-06	1T3N	2015-12-02	0	588	2013-06-03	2016-05-26	5	1T3N	1	1T3E	0	45
0	2008-11-12	0	2015-12-31	2015-05-14	1	0	2014-06-19	1T3E	2015-11-23	1	636	2013-09-12	2016-05-16	6	1T3E	1	1S3N	0	84
0	2008-11-16	0	2015-12-31		0	0	2014-01-23	1T3E	2015-07-22	1	648	2013-02-27	2016-01-19	6	1T3E	1	1S3N	0	83
1	2005-06-12	0	2015-12-31		0	0	2014-12-15	1Z3N	2015-08-10	0	324	2013-06-11	2016-02-05	6	1Z3N	2	1S3N	0	124
0	2008-11-18	0	2015-12-31	2014-08-11	1	0	2014-01-26	1T3E	2016-01-15	1	614	2013-07-14	2016-02-04	1	1T3E	1	1S3N	0	86
1	2010-07-19	0	2015-12-31	2014-01-02	1	1	2014-12-29	1Z3N	2015-08-14	0	738	2014-01-01	2016-02-22	6	1Z3N	2	1Z3N	0	65
0	2010-11-22	0	2015-12-31	2014-10-17	1	0	2014-10-10	1T3E	2015-09-18	1	384	2013-06-13	2016-04-05	6	1T3E	1	1Z3N	0	59
1	2009-06-21	0	2015-12-31	2014-11-27	1	0	2014-09-26	1T3E	2016-01-06	1	385	2014-06-04	2016-06-30	5	1T3E	1	1S3N	0	79
1	2011-10-09	0	2015-12-31	2014-11-27	1	0	2014-08-27	1T3E	2015-11-26	1	415	2014-08-27	2016-05-26	6	1T3E	1	1T3E	0	49
0	2011-09-19	0	2015-12-31	2014-11-28	1	0	2014-09-18	1T3E	2015-09-17	1	671	2013-08-12	2016-03-23	6	1T3E	1	1T3E	0	52
0	2008-12-17	3	2014-10-17	2014-10-17	1	0	2014-06-17	1T3E	2014-10-17	1	235	2014-04-17	2015-04-13	6	1T3E	1	1S3N	0	83
0	2008-10-27	0	2015-12-31	2014-10-10	1	0	2014-07-11	1T3E	2015-10-05	1	519	2014-10-10	2016-04-06	6	1T3E	1	1S3N	0	84
0	2011-07-17	0	2015-12-31	2014-12-11	1	0	2014-05-14	1T3E	2015-12-16	1	464	2014-05-14	2016-03-14	3	1T3E	1	1T3E	0	53
0	2008-10-27	0	2015-12-31		0	140	2014-10-13	1T3E	2016-01-05	1	638	2013-06-19	2016-06-17	5	1T3E	1	1S3N	0	87
0	2009-09-03	0	2015-12-31	2015-01-27	1	930	2014-07-24	1T3E	2015-07-28	1	240	2014-01-23	2016-01-28	6	1T3E	1	1S3N	0	73
0	2010-10-10	0	2015-12-31	2014-09-18	1	0	2014-03-06	1T3E	2015-09-21	1	386	2013-05-08	2016-03-18	6	1T3E	1	1S3N	0	60
1	2010-09-29	0	2015-12-31	2013-03-15	1	0	2014-03-11	1T3E	2015-08-06	1	444	2015-02-11	2016-02-04	6	1T3E	1	1Z3N	0	61
0	2008-10-20	0	2015-12-31	2015-02-27	1	0	2014-12-01	1Z3N	2015-08-27	0	369	2014-03-03	2016-02-25	6	1Z3N	2	1S3N	0	84
0	2008-10-21	0	2015-12-31	2015-03-17	1	0	2014-09-16	1Z3N	2015-09-15	0	436	2013-05-16	2016-03-14	6	1Z3N	2	1S3N	0	84
0	2011-02-28	0	2015-12-31	2014-08-08	1	0	2014-05-04	1T3E	2015-08-05	1	395	2015-02-03	2016-02-04	6	1T3E	1	1Z3N	0	56
1	2008-11-03	0	2015-12-31	2014-12-29	1	0	2014-09-23	1Z3N	2016-01-21	0	698	2013-10-27	2016-03-18	2	1Z3N	2	1S3N	0	86
0	2010-11-07	0	2015-12-31	2014-12-08	1	0	2014-06-24	1Z3N	2015-12-01	0	527	2013-12-19	2016-02-25	2	1Z3N	2	1Z3N	0	61
0	2009-06-08	0	2015-12-31	2014-08-19	1	0	2014-05-26	1T3E	2015-09-08	1	302	2014-04-23	2016-02-05	5	1T3E	1	1S3N	0	76
1	2008-10-07	1	2015-03-02		0	90	2014-08-18	1T3E	2015-02-12	1	690	2014-03-09	2015-02-26	2	1T3E	1	1S3N	0	84
0	2008-10-12	0	2015-12-31	2014-11-14	1	0	2014-07-18	1T3E	2015-12-29	1	775	2014-07-17	2016-04-19	4	1T3E	1	1S3N	0	86
0	2010-09-27	0	2015-12-31	2014-08-25	1	0	2014-03-11	1T3E	2016-01-12	1	636	2013-08-25	2016-03-08	2	1T3E	1	1S3N	0	64
1	2008-10-14	3	2014-12-02	2014-12-02	1	0	2014-09-03	1Z3N	2014-12-02	0	224	2013-12-03	2015-06-02	6	1Z3N	2	1S3N	0	85
0	2008-10-12	0	2015-12-31		0	0	2014-07-29	1T3E	2015-09-17	1	510	2014-09-22	2016-03-13	6	1T3E	1	1S3N	0	84
0	2008-10-19	0	2015-12-31	2015-09-17	1	0	2014-08-01	1Z3N	2015-09-17	0	443	2013-05-12	2016-03-21	6	1Z3N	2	1S3N	0	84
0	2011-09-20	0	2015-12-31		0	0	2014-05-27	1T3E	2015-08-17	1	351	2013-05-30	2016-02-15	6	1T3E	1	1T3E	0	49
1	2008-11-25	0	2015-12-31	2014-10-20	1	0	2014-08-19	1T3E	2015-10-26	1	827	2013-05-02	2016-04-22	6	1T3E	1	1S3N	0	83
1	2011-01-23	0	2015-12-31		0	0	2014-12-03	1Z3N	2015-10-08	0	889	2013-11-19	2016-03-31	5	1Z3N	2	1Z3N	0	57
0	2008-09-22	0	2015-12-31	2014-10-20	1	0	2014-04-14	1T3E	2015-09-17	1	859	2013-03-17	2016-03-10	6	1T3E	1	1S3N	0	85
1	2010-10-25	0	2015-12-31	2015-05-04	1	100	2014-08-06	1T3E	2015-10-05	1	351	2015-02-03	2016-03-18	5	1T3E	1	1Z3N	0	60
0	2008-09-23	0	2015-12-31		0	0	2014-10-30	1T3E	2015-08-11	1	1055	2014-03-31	2016-02-10	6	1T3E	1	1S3N	0	85
1	2009-03-08	0	2015-12-31	2014-12-15	1	0	2014-06-02	1Z3N	2015-12-03	0	340	2013-12-01	2016-02-29	2	1Z3N	2	1S3N	0	81
1	2008-09-14	0	2015-12-31	2014-03-13	1	0	2014-09-10	1Z3N	2015-12-07	0	358	2014-12-10	2016-03-01	3	1Z3N	2	1S3N	0	87
1	2008-10-27	0	2015-12-31	2014-12-12	1	0	2014-03-19	1Z3N	2015-08-25	0	267	2014-03-20	2016-02-25	6	1Z3N	2	1S3N	0	84
0	2008-10-05	0	2015-12-31		0	0	2014-09-29	1T3E	2016-01-14	1	750	2014-08-03	2016-03-10	2	1T3E	1	1S3N	0	87
0	2008-09-23	0	2015-12-31	2015-04-27	1	100	2014-12-30	1Z3N	2015-12-24	0	557	2013-06-25	2016-01-25	1	1Z3N	2	1S3N	0	87
0	2008-09-16	3	2015-04-02	2014-08-25	1	0	2014-05-15	1T3E	2015-04-02	1	492	2013-10-27	2015-09-29	5	1T3E	1	1S3N	0	88
1	2008-10-15	0	2015-12-31	2014-11-06	1	0	2014-08-11	1T3E	2016-01-08	1	418	2014-08-11	2016-07-05	6	1T3E	1	1S3N	0	87
0	2010-04-05	0	2015-12-31	2014-12-10	1	0	2014-06-04	1Z3N	2016-01-06	0	222	2014-02-02	2016-03-04	2	1Z3N	2	1Z3N	0	69
0	2009-02-02	0	2015-12-31	2014-08-07	1	0	2014-01-08	1T3E	2015-10-06	1	912	2013-02-05	2016-04-04	6	1T3E	1	1S3N	0	80
1	2008-09-08	0	2015-12-31	2015-06-29	1	0	2014-09-18	1Z3N	2016-01-13	0	633	2013-04-02	2016-07-06	6	1Z3N	2	1S3N	0	88
1	2010-09-21	0	2015-12-31	2014-12-02	1	0	2014-09-25	1T3E	2015-09-22	1	661	2014-09-25	2016-03-29	6	1T3E	1	1Z3N	0	61
1	2008-09-01	0	2015-12-31		0	0	2014-10-15	1Z3N	2015-08-13	0	760	2013-01-08	2016-03-24	6	1Z3N	2	1S3N	0	85
0	2008-08-24	0	2015-12-31	2015-03-06	1	0	2014-12-24	1Z3N	2015-09-02	0	598	2015-03-02	2016-03-07	6	1Z3N	2	1S3N	0	86
1	2012-11-20	0	2015-12-31	2015-03-20	1	1	2014-10-20	1T3E	2015-09-21	1	466	2014-04-22	2016-03-16	6	1T3E	1	1T3E	0	37
1	2011-06-28	0	2015-12-31	2014-08-20	1	0	2014-02-26	1T3E	2015-08-18	1	669	2013-11-03	2016-02-18	6	1T3E	1	1T3E	0	52
0	2011-11-13	0	2015-12-31	2015-03-09	1	0	2014-12-01	1T3E	2015-09-02	1	1259	2014-02-19	2016-03-02	6	1T3E	1	1T3N	0	47
1	2009-08-03	0	2015-12-31	2015-02-09	1	0	2014-05-13	1T3E	2015-08-04	1	327	2013-03-24	2016-01-29	5	1T3E	1	1S3N	0	74
1	2008-08-17	0	2015-12-31	2015-02-10	1	0	2014-06-06	1T3E	2015-08-05	1	119	2014-06-06	2016-02-05	6	1T3E	1	1S3N	0	86
0	2008-10-20	0	2015-12-31		0	0	2014-09-24	1T3E	2016-01-06	1	558	2013-04-07	2016-03-04	2	1T3E	1	1S3N	0	87
0	2010-09-13	0	2015-12-31	2014-08-26	1	0	2014-01-21	1T3E	2015-12-10	1	1246	2013-10-24	2016-06-08	6	1T3E	1	1Z3N	0	63
1	2005-12-20	0	2015-12-31	2014-12-02	1	0	2014-09-02	1T3E	2015-09-28	1	329	2014-09-02	2016-03-30	6	1T3E	1	1S3N	0	118
1	2008-08-11	0	2015-12-31		0	0	2014-10-08	1T3E	2015-10-01	1	385	2013-10-02	2016-03-30	5	1T3E	1	1S3N	0	86
0	2008-08-05	0	2015-12-31	2015-03-20	1	0	2014-07-18	1Z3N	2015-08-14	0	404	2014-04-16	2016-02-29	6	1Z3N	2	1S3N	0	86
0	2008-08-03	0	2015-12-31	2014-07-31	1	0	2014-01-09	1Z3E	2015-07-30	1	551	2014-01-09	2016-01-22	6	1Z3E	2	1S3N	0	86
1	2009-05-07	0	2015-12-31		0	0	2014-06-19	1T3L	2015-12-16	2	239	2014-06-19	2016-02-08	2	1T3L	1	1Z3	0	79
1	2008-11-17	0	2015-12-31	2015-04-09	1	120	2014-09-15	1Z3N	2015-09-14	0	430	2013-04-10	2016-03-31	6	1Z3N	2	1S3E	0	83
0	2010-04-13	0	2015-12-31	2015-04-21	1	0	2014-09-29	1Z3N	2015-09-23	0	555	2013-09-16	2016-03-22	6	1Z3N	2	1Z3N	0	66
0	2008-09-29	0	2015-12-31	2015-08-28	1	0	2014-10-28	1T3E	2015-08-28	1	221	2014-08-01	2016-02-25	6	1T3E	1	1S3N	0	85
0	2009-11-15	0	2015-12-31	2014-11-25	1	0	2014-06-21	1T3E	2015-12-04	1	274	2014-05-21	2016-05-30	5	1T3E	1	1S3N	0	73
0	2008-07-30	0	2015-12-31	2015-02-02	1	0	2014-10-03	1Z3N	2015-08-04	0	764	2014-01-07	2016-01-28	5	1Z3N	2	1S3N	0	87
1	2008-08-03	0	2015-12-31	2014-11-04	1	0	2014-06-27	1T3E	2015-09-16	1	324	2015-09-16	2016-03-28	6	1T3E	1	1S3N	0	86
0	2008-07-23	0	2015-12-31	2014-09-22	1	0	2014-07-20	1T3E	2015-09-22	1	349	2014-04-24	2016-03-22	6	1T3E	1	1S3N	0	87
0	2008-09-23	0	2015-12-31	2015-02-20	1	1	2014-08-24	1T3E	2015-08-19	1	1350	2014-02-17	2016-02-18	6	1T3E	1	1A3N	0	86
0	2008-08-13	0	2015-12-31	2014-09-26	1	0	2014-05-29	1T3E	2015-09-18	1	393	2014-09-26	2016-03-16	6	1T3E	1	1S3N	0	86
1	2008-07-13	0	2015-12-31	2014-10-21	1	0	2014-08-18	1T3E	2015-09-22	1	493	2014-08-18	2016-03-24	6	1T3E	1	1S3N	0	87
0	2012-02-27	0	2015-12-31	2014-08-04	1	0	2014-04-28	1T3E	2015-09-22	1	508	2013-12-25	2015-12-18	3	1T3E	1	1T3N	0	44
0	2008-07-17	3	2015-02-20	2014-07-17	1	0	2014-05-21	1T3E	2015-02-20	1	371	2013-08-20	2015-07-14	5	1T3E	1	1S3N	0	90
0	2010-09-21	0	2015-12-31	2014-10-01	1	0	2014-02-16	1T3E	2015-11-05	1	1230	2014-09-08	2016-05-05	6	1T3E	1	1Z3N	0	62
1	2008-07-02	0	2015-12-31	2015-05-11	1	420	2014-08-28	1Z3N	2015-11-10	0	480	2015-05-11	2016-05-04	6	1Z3N	2	1S3N	0	88
0	2008-07-07	0	2015-12-31	2014-08-12	1	0	2014-02-06	1T3E	2015-08-05	1	718	2013-11-28	2016-02-04	6	1T3E	1	1S3N	0	87
0	2008-06-29	0	2015-12-31	2014-12-09	1	0	2014-09-04	1T3E	2015-12-24	1	395	2014-09-04	2016-06-24	6	1T3E	1	1S3N	0	90
0	2011-06-22	0	2015-12-31		0	0	2014-01-26	1T3E	2015-11-30	1	345	2014-12-02	2016-05-25	6	1T3E	1	1T3E	0	54
0	2008-07-08	0	2015-12-31	2014-12-22	1	0	2014-10-23	1T3E	2015-11-20	1	345	2014-06-11	2016-01-22	2	1T3E	1	1S3N	0	89
0	2010-10-10	0	2015-12-31		0	0	2014-09-18	1Z3N	2015-09-21	0	553	2014-09-18	2016-03-21	6	1Z3N	2	1S3N	0	60
0	2010-09-12	0	2015-12-31	2014-10-31	1	0	2014-10-31	1Z3N	2015-12-24	0	50	2015-08-04	2016-03-03	3	1Z3N	2	1Z3N	0	63
1	2008-07-14	0	2015-12-31	2014-09-30	1	0	2014-06-27	1T3E	2015-12-18	1	468	2014-06-27	2016-04-25	4	1T3E	1	1S3N	1	89
1	2013-11-12	0	2015-12-31	R6M	1	0	2014-04-15	1T3E	2015-08-18	1	631	2014-05-20	2016-02-18	6	1T3E	1	1T3E	0	23
0	2008-06-22	0	2015-12-31	2014-12-01	1	0	2014-09-29	1Z3N	2015-12-17	0	148	2014-04-01	2016-06-08	6	1Z3N	2	1S3N	0	90
1	2008-06-16	0	2015-12-31	2014-11-12	1	0	2014-11-12	1T3E	2015-09-14	1	475	2013-08-12	2016-03-25	6	1T3E	1	1S3N	0	88
0	2008-06-24	0	2015-12-31	2014-10-08	1	1	2014-10-08	1T3E	2015-09-18	1	914	2014-06-11	2016-03-25	6	1T3E	1	1S3N	0	90
1	2008-06-25	0	2015-12-31		0	0	2014-11-13	1Z3N	2015-08-13	0	217	2014-11-13	2016-02-05	6	1Z3N	2	1S3N	0	88
0	2008-06-30	0	2015-12-31	2014-09-19	1	0	2014-08-18	1T3E	2015-12-28	1	264	2014-08-18	2016-07-25	6	1T3E	1	1S3N	0	90
0	2008-09-24	3	2014-12-10	2014-12-10	1	0	2014-06-30	1Z3N	2014-12-10	0	597	2013-05-12	2015-06-05	6	1Z3N	2	1S3E	0	86
0	2008-06-15	0	2015-12-31	2015-02-10	1	95	2014-03-12	1Z3N	2015-08-05	0	454	2014-03-12	2016-02-05	6	1Z3N	2	1S3N	0	88
1	2008-06-17	0	2015-12-31		0	0	2014-04-24	1Z3N	2015-06-22	0	206	2014-12-22	2015-12-15	6	1Z3N	2	1S3N	0	88
0	2008-06-16	0	2015-12-31	2015-01-30	1	0	2014-08-05	1T3E	2015-10-21	1	786	2013-08-05	2016-01-25	3	1T3E	1	1S3N	0	88
0	2009-01-19	0	2015-12-31	2014-09-26	1	1	2014-03-27	1T3E	2016-01-07	1	601	2014-06-26	2016-07-07	6	1T3E	1	1S3N	0	84
0	2008-06-12	0	2015-12-31		0	0	2014-01-09	1T3E	2015-07-31	1	501	2014-04-22	2016-01-28	6	1T3E	1	1S3L	0	91
0	2008-06-09	0	2015-12-31	2015-02-19	1	98	2014-05-26	1T3E	2015-08-17	1	631	2012-12-04	2016-02-15	6	1T3E	1	1S3N	0	88
0	2008-06-02	0	2015-12-31	2014-10-13	1	0	2014-09-12	1T3E	2015-12-22	1	410	2013-05-12	2016-02-19	2	1T3E	1	1S3N	0	90
0	2012-04-23	0	2015-12-31	2015-03-23	1	100	2014-09-24	1T3E	2015-09-23	1	554	2014-03-25	2016-03-21	6	1T3E	1	1T3E	0	42
0	2008-06-26	0	2015-12-31	2014-11-20	1	0	2014-06-18	1T3E	2015-10-01	1	343	2014-08-17	2016-03-28	5	1T3E	1	1S3E	0	88
0	2011-01-09	0	2015-12-31	2015-05-05	1	0	2014-05-15	1T3E	2015-09-30	1	836	2014-05-15	2016-03-30	6	1T3E	1	1Z3N	0	57
0	2009-03-03	0	2015-12-31	2014-11-17	1	0	2014-11-12	1T3E	2015-09-30	1	598	2013-11-05	2016-05-23	6	1T3E	1	1S3N	0	79
0	2011-09-12	0	2015-12-31	2014-07-30	1	0	2014-03-24	1T3E	2015-08-10	1	438	2012-09-26	2016-02-04	6	1T3E	1	1T3N	0	49
0	2008-05-27	0	2015-12-31	2014-07-29	1	1	2014-04-27	1T3E	2016-01-20	1	312	2014-07-28	2016-07-20	6	1T3E	1	1S3N	0	92
0	2010-10-11	0	2015-12-31	2015-01-19	1	0	2014-11-21	1T3E	2016-01-19	1	590	2013-08-18	2016-07-14	6	1T3E	1	1Z3N	0	63
0	2008-05-25	0	2015-12-31	2015-02-23	1	0	2014-08-20	1Z3N	2015-08-24	0	231	2015-02-23	2016-02-22	6	1Z3N	2	1S3N	0	89
0	2014-04-28	0	2015-12-31	2015-03-10	1	0	2014-09-11	1T3E	2016-01-11	1	461	2012-07-30	2016-03-03	2	1T3E	1	1T3E	0	21
0	2010-12-14	0	2015-12-31	2014-07-15	1	0	2014-03-13	1T3E	2015-08-26	1	382	2013-09-12	2016-02-19	6	1T3E	1	1Z3N	0	58
0	2008-05-18	0	2015-12-31	2014-08-25	1	0	2014-04-24	1T3E	2015-08-13	1	236	2015-02-18	2016-02-11	6	1T3E	1	1S3N	0	89
0	2008-05-19	0	2015-12-31		0	0	2014-07-15	1Z3N	2015-09-25	0	536	2013-07-17	2016-01-20	4	1Z3N	2	1S3N	0	89
0	2008-05-13	0	2015-12-31	2014-10-20	1	0	2014-08-14	1T3E	2015-09-14	1	714	2014-01-16	2016-03-30	6	1T3E	1	1S3N	0	89
0	2008-05-11	0	2015-12-31	2014-08-26	1	0	2014-05-27	1T3E	2015-08-26	1	440	2013-11-26	2016-02-25	6	1T3E	1	1S3N	0	89
0	2008-05-12	0	2015-12-31		0	0	2014-10-22	1T3E	2015-12-29	1	216	2013-01-28	2016-03-24	3	1T3E	1	1S3N	0	91
0	2005-04-12	0	2015-12-31	2014-12-24	1	0	2014-10-14	1T3E	2015-12-15	1	627	2013-10-22	2016-06-07	6	1T3E	1	1S3N	0	128
0	2008-05-19	0	2015-12-31	2015-02-17	1	0	2014-11-17	1T3E	2015-08-10	1	594	2013-07-21	2016-02-18	6	1T3E	1	1S3N	0	89
1	2005-05-25	0	2015-12-31	2014-03-04	1	0	2014-09-05	1T3E	2015-10-06	1	566	2013-03-12	2015-11-04	1	1T3E	1	1S3N	1	125
1	2005-06-14	0	2015-12-31		0	0	2014-05-14	1T3E	2015-10-29	1	673	2014-09-30	2016-02-10	4	1T3E	1	1S3N	0	124
1	2008-04-28	0	2015-12-31	R6M	1	0	2014-02-27	1T3E	2015-11-26	1	516	2013-09-04	2016-05-26	6	1T3E	1	1S3N	0	91
1	2008-07-16	0	2015-12-31	2013-08-12	1	0	2014-08-08	1T3E	2015-08-11	1	762	2013-05-13	2016-02-05	6	1T3E	1	1S3E	0	87
1	2008-07-28	0	2015-12-31		0	220	2014-11-25	1Z3N	2015-09-14	0	521	2013-10-02	2016-03-04	6	1Z3N	2	1S3N	0	87
0	2005-09-27	0	2015-12-31	2014-08-01	1	0	2014-01-27	1T3E	2016-01-12	1	809	2014-01-27	2016-01-28	0.5	1T3E	1	1S3N	0	124
0	2008-07-24	0	2015-12-31	2015-03-25	1	0	2014-09-12	1Z3N	2015-09-22	0	502	2014-02-25	2016-03-22	6	1Z3N	2	1S3E	0	87
1	2008-04-14	0	2015-12-31	2014-10-24	1	0	2014-06-24	1T3E	2015-12-11	1	664	2014-06-24	2016-01-08	1	1T3E	1	1S3N	0	92
0	2008-04-08	0	2015-12-31		0	0	2014-07-16	1T3E	2015-12-03	1	259	2013-03-19	2016-03-03	3	1T3E	1	1S3N	0	92
0	2008-04-14	0	2015-12-31	2015-01-27	1	0	2014-11-10	1T3E	2015-11-12	1	767	2014-09-04	2016-02-12	3	1T3E	1	1S3N	0	91
1	2008-04-08	0	2015-12-31	2015-11-19	1	390	2014-07-22	1Z3N	2015-11-12	0	296	2015-02-18	2016-05-09	6	1Z3N	2	1S3N	0	91
1	2008-04-13	0	2015-12-31	2014-09-30	1	0	2014-02-28	1T3E	2015-09-10	1	313	2013-12-11	2016-03-10	6	1T3E	1	1S3N	0	90
0	2008-04-07	0	2015-12-31	2015-03-20	1	230	2014-11-21	1Z3N	2015-10-27	0	952	2013-12-11	2016-03-15	5	1Z3N	2	1S3N	0	90
0	2008-04-13	0	2015-12-31	2014-12-19	1	0	2014-09-24	1T3E	2015-09-02	1	454	2014-09-24	2016-04-04	6	1T3E	1	1S3N	0	90
0	2008-04-07	0	2015-12-31	2014-08-08	1	1	2014-02-10	1T3E	2015-08-21	1	593	2014-08-07	2016-01-26	5	1T3E	1	1S3N	0	91
0	2008-04-13	0	2015-12-31		0	0	2014-09-04	1Z3N	2015-12-02	0	527	2013-12-03	2016-05-30	5	1Z3N	2	1S3N	0	92
1	2005-09-06	0	2015-12-31	OUI	1	1	2014-08-11	1Z3N	2015-12-08	0	770	2014-08-11	2016-06-09	6	1Z3N	2	1S3N	0	123
1	2010-08-09	0	2015-12-31	2014-10-31	1	0	2014-08-22	1T3E	2015-11-05	1	611	2014-05-26	2016-02-01	3	1T3E	1	1Z3N	0	63
0	2008-03-18	0	2015-12-31	2014-08-18	1	0	2014-01-12	1T3E	2015-08-13	1	453	2013-09-26	2016-02-11	6	1T3E	1	1S3N	0	91
0	2011-03-21	0	2015-12-31	2014-11-21	1	0	2014-08-10	1Z3N	2015-11-23	0	377	2013-11-07	2016-05-23	6	1Z3N	2	1Z3N	0	56
0	2011-10-05	0	2015-12-31	2015-02-03	1	0	2014-02-25	1T3E	2015-08-27	1	736	2013-08-29	2016-02-23	6	1T3E	1	1T3E	0	48
0	2014-06-11	0	2015-12-31		0	0	2014-10-14	1Z3N	2015-12-30	0	521	2013-12-25	2016-03-02	3	1Z3N	2	1Z3N	0	19
1	2005-07-05	0	2015-12-31	2015-06-19	1	0	2014-06-20	1Z3N	2015-12-18	0	950	2014-06-20	2016-02-15	2	1Z3N	2	1S3N	0	125
1	2008-03-11	0	2015-12-31		0	0	2014-04-29	1T3E	2015-12-04	1	376	2014-04-29	2016-06-02	6	1T3E	1	1S3N	0	93
0	2010-09-14	0	2015-12-31		0	0	2014-07-18	1T3L	2015-12-29	2	645	2013-10-16	2016-03-25	3	1T3L	1	1Z3N	0	63
1	2008-07-28	0	2015-12-31	2014-12-24	1	0	2014-08-21	1T3E	2015-12-02	1	557	2013-11-19	2016-03-25	3	1T3E	1	1S3E	0	89
0	2008-03-11	0	2015-12-31	2014-08-11	1	0	2014-05-11	1T3E	2015-08-12	1	507	2014-05-11	2016-02-08	6	1T3E	1	1S3N	0	91
1	2010-03-23	0	2015-12-31	2013-10-30	1	0	2014-09-23	1Z3N	2015-09-25	0	515	2013-10-02	2016-03-23	6	1Z3N	2	1Z3N	0	67
0	2008-03-11	0	2015-12-31	2015-03-24	1	600	2014-09-30	1Z3N	2015-09-18	0	720	2013-10-24	2016-03-17	6	1Z3N	2	1S3N	0	91
0	2008-05-13	0	2015-12-31	2015-05-06	1	0	2014-11-18	1T3E	2015-11-26	1	703	2014-01-26	2016-05-20	6	1T3E	1	1S3N	0	90
1	2008-03-02	0	2015-12-31	2014-09-18	1	0	2014-04-16	1T3E	2015-09-17	1	703	2014-05-19	2016-03-15	6	1T3E	1	1S3N	0	91
1	2008-04-08	0	2015-12-31		0	0	2014-07-23	1T3E	2015-07-14	1	557	2014-01-19	2016-07-08	6	1T3E	1	1S3E	0	93
1	2008-03-11	0	2015-12-31	2015-03-19	1	100	2014-06-23	1Z3N	2015-09-15	0	432	2013-10-31	2016-03-17	6	1Z3N	2	1S3N	0	91
1	2008-05-22	0	2015-12-31	2014-09-18	1	0	2014-06-22	1T3E	2015-09-14	1	371	2014-05-19	2016-03-10	6	1T3E	1	1S3E	0	89
1	2008-03-10	0	2015-12-31	2014-07-21	1	0	2014-01-29	1T3E	2015-07-24	1	207	2014-04-28	2016-01-20	6	1T3E	1	1S3N	0	91
1	2010-03-01	0	2015-12-31	2014-12-23	1	0	2014-06-26	1T3E	2015-12-17	1	282	2013-06-19	2016-06-15	6	1T3E	1	1Z3N	0	69
0	2008-03-04	0	2015-12-31		0	0	2014-01-09	1Z3N	2015-09-11	0	250	2012-03-06	2015-12-17	3	1Z3N	2	1S3N	0	91
0	2008-02-26	0	2015-12-31	2014-07-29	1	0	2014-03-25	1T3E	2015-06-26	1	614	2013-06-11	2015-12-28	6	1T3E	1	1S3N	0	92
0	2008-02-25	0	2015-12-31	2015-03-25	1	220	2014-10-10	1Z3N	2015-09-18	0	448	2014-04-29	2016-03-18	6	1Z3N	2	1S3N	0	92
0	2008-02-24	0	2015-12-31	2014-08-21	1	0	2014-05-18	1T3E	2015-08-18	1	372	2014-05-18	2016-02-16	6	1T3E	1	1S3N	0	92
1	2008-05-01	1	2015-04-30	2015-01-02	1	0	2014-09-29	1Z3N	2015-01-02	0	410	2014-08-13	2015-07-02	6	1Z3N	2	1S3E	0	89
0	2004-09-07	3	2015-04-30		0	0	2014-10-07	1A3E	2015-04-30	1	1128	2013-10-30	2015-07-17	3	1A3E	0	1S3N	0	136
0	2008-02-19	0	2015-12-31	2014-12-02	1	0	2014-09-04	1Z3N	2015-11-27	0	505	2013-08-29	2016-05-24	6	1Z3N	2	1S3N	0	93
1	2008-02-26	0	2015-12-31	2014-07-31	1	0	2014-04-23	1T3E	2015-07-29	1	676	2013-10-27	2016-01-22	6	1T3E	1	1S3N	0	92
0	2010-09-28	0	2015-12-31	2015-03-30	1	1	2014-12-30	1T3E	2015-12-02	1	824	2013-12-03	2016-03-21	3	1T3E	1	1S3N	0	64
0	2008-02-21	0	2015-12-31	2015-04-09	1	130	2014-10-03	1Z3N	2015-09-18	0	300	2015-02-26	2016-03-11	6	1Z3N	2	1S3N	0	92
0	2010-05-25	0	2015-12-31	2015-01-15	1	0	2014-10-17	1Z3N	2016-01-14	0	422	2014-10-17	2016-04-14	3	1Z3N	2	1Z3N	0	68
0	2008-02-11	0	2015-12-31	2014-11-20	1	0	2014-09-02	1Z3N	2015-09-30	0	393	2015-05-18	2016-05-24	6	1Z3N	2	1S3N	0	95
0	2010-08-16	0	2015-12-31	2014-08-06	1	0	2014-05-01	1T3E	2015-07-31	1	405	2014-05-01	2016-01-27	6	1T3E	1	1Z3N	0	62
1	2008-02-17	0	2015-12-31	2014-12-31	1	0	2014-10-22	1Z3N	2015-12-16	0	670	2014-02-20	2016-02-16	2	1Z3N	2	1S3N	0	94
1	2008-02-11	0	2015-12-31	2014-02-24	1	0	2014-02-23	1T3E	2015-09-11	1	578	2013-04-25	2016-03-10	6	1T3E	1	1S3E	0	92
0	2008-02-05	0	2015-12-31	2013-12-04	1	1	2014-12-30	1T3E	2015-12-22	1	743	2013-12-03	2016-06-23	6	1T3E	1	1S3N	0	94
1	2008-02-14	0	2015-12-31	2015-02-16	1	0	2014-12-10	1Z3N	2015-08-14	0	459	2014-04-15	2016-02-15	6	1Z3N	2	1S3N	0	92
1	2005-05-08	0	2015-12-31	2014-11-24	1	0	2014-06-17	1T3E	2016-01-06	1	155	2015-10-14	2016-02-03	1	1T3E	1	1S3N	1	128
0	2008-02-05	0	2015-12-31	R6M	1	0	2014-09-09	1T3E	2015-09-17	1	640	2013-12-08	2016-03-30	6	1T3E	1	1S3L	0	92
1	2008-02-12	0	2015-12-31	2014-08-04	1	0	2014-02-06	1T3E	2016-01-18	1	451	2013-11-13	2016-08-15	6	1T3E	1	1S3N	0	95
0	2008-04-13	0	2015-12-31		0	0	2014-08-20	1T3E	2015-09-21	1	575	2013-05-23	2016-03-22	6	1T3E	1	1S3N	0	90
1	2010-11-30	0	2015-12-31	2014-11-10	1	0	2014-08-04	1T3E	2015-10-06	1	267	2014-05-06	2016-04-01	6	1T3E	1	1Z3N	0	59
1	2008-01-17	0	2015-12-31		0	0	2014-07-24	1T3E	2015-09-14	1	264	2013-05-07	2016-03-15	6	1T3E	1	1S3N	0	93
1	2008-01-20	0	2015-12-31	2014-11-10	1	0	2014-08-12	1T3E	2015-10-28	1	296	2014-02-11	2016-04-04	6	1T3E	1	1S3N	1	93
1	2008-01-15	0	2015-12-31	2015-03-09	1	1	2014-11-07	1Z3N	2015-09-04	0	119	2013-12-08	2016-03-02	6	1Z3N	2	1S3L	0	95
0	2008-01-21	0	2015-12-31	2015-02-25	1	0	2014-11-11	1T3E	2015-11-17	1	274	2015-02-24	2016-02-24	3	1T3E	1	1S3N	0	94
1	2008-01-21	0	2015-12-31	2014-11-05	1	0	2014-11-05	1T3E	2015-10-09	1	352	2014-11-05	2016-04-27	6	1T3E	1	1S3N	0	93
1	2006-03-19	0	2015-12-31	2014-12-08	1	0	2014-06-03	1Z3N	2015-12-01	0	736	2014-06-03	2016-05-26	5	1Z3N	2	1S3	0	117
1	2008-04-06	0	2015-12-31		0	490	2014-06-05	1Z3N	2015-12-15	0	399	2014-06-05	2016-03-21	3	1Z3N	2	1S3L	0	92
0	2009-11-03	0	2015-12-31	2014-07-15	1	0	2014-07-15	1T3E	2015-12-30	1	127	2014-07-15	2016-03-30	3	1T3E	1	1S3N	0	74
0	2008-01-07	0	2015-12-31	2013-11-29	1	0	2014-11-27	1T3E	2015-08-24	1	631	2015-02-27	2016-02-22	6	1T3E	1	1S3N	0	93
1	2008-02-25	0	2015-12-31		0	0	2014-11-04	1Z3N	2016-01-15	0	546	2013-08-08	2016-07-13	6	1Z3N	2	1S3N	0	95
0	2009-02-01	3	2015-02-11	2014-10-20	1	0	2014-03-24	1T3E	2015-02-11	1	438	2013-02-14	2015-04-20	2	1T3E	1	1S3N	0	83
0	2008-01-06	0	2015-12-31	2014-11-19	1	0	2014-05-19	1T3E	2015-10-06	1	173	2014-05-19	2016-04-22	6	1T3E	1	1S3N	0	93
0	2008-11-09	0	2015-12-31	2014-10-09	1	0	2014-03-20	1T3E	2015-10-23	1	843	2013-06-11	2016-04-15	6	1T3E	1	1S3E	0	83
1	2007-12-30	0	2015-12-31	2014-10-01	1	0	2014-03-11	1T3E	2015-10-21	1	728	2013-04-28	2016-04-08	6	1T3E	1	1S3N	0	94
0	2007-12-30	0	2015-12-31		0	90	2014-09-04	1T3E	2016-01-07	1	453	2014-05-08	2016-04-06	3	1T3E	1	1S3L	0	97
0	2008-09-07	0	2015-12-31	2014-11-05	1	0	2014-11-05	1T3E	2015-09-15	1	305	2014-05-19	2016-03-30	6	1T3E	1	1S3N	0	85
0	2014-08-05	0	2015-12-31		0	0	2014-11-03	1T3E	2015-11-05	1	761	2014-11-03	2016-03-03	4	1T3E	1	1T3E	0	17
1	2011-06-12	0	2015-12-31	2014-12-08	1	0	2014-09-12	1T3E	2015-12-01	1	185	2014-11-07	2016-05-25	5	1T3E	1	1T3E	0	54
0	2005-03-01	0	2015-12-31	2014-07-07	1	1	2014-12-31	1T3E	2015-12-29	1	951	2013-06-25	2016-06-15	6	1T3E	1	1S3N	0	129
0	2007-12-02	0	2015-12-31	2014-08-18	1	0	2014-02-11	1T3E	2015-08-13	1	452	2013-05-15	2016-02-11	6	1T3E	1	1S3N	0	94
0	2008-03-02	0	2015-12-31	2015-03-16	1	88	2014-07-20	1Z3N	2015-09-10	0	517	2015-03-16	2016-03-15	6	1Z3N	2	1S3N	0	91
0	2007-12-10	0	2015-12-31	2014-10-07	1	0	2014-07-01	1T3E	2015-09-22	1	423	2014-03-09	2016-03-31	6	1T3E	1	1S3N	0	94
0	2007-12-04	0	2015-12-31		0	0	2014-03-23	1Z3N	2015-06-08	0	447	2012-10-10	2015-12-02	6	1Z3N	2	1S3N	0	94
1	2007-12-04	0	2015-12-31	2015-03-25	1	0	2014-09-24	1Z3N	2015-09-23	0	156	2015-03-25	2016-03-18	6	1Z3N	2	1S3N	0	94
1	2007-12-04	0	2015-12-31	2015-05-29	1	580	2014-11-05	1Z3N	2015-10-01	0	305	2014-11-05	2016-03-22	5	1Z3N	2	1S3N	0	94
0	2007-12-04	0	2015-12-31	2015-02-13	1	0	2014-11-04	1Z3N	2015-11-13	0	397	2015-05-12	2016-02-05	3	1Z3N	2	1S3N	0	96
0	2007-12-04	0	2015-12-31	2014-05-08	1	0	2014-11-07	1Z3N	2015-08-11	0	541	2012-12-30	2016-02-04	6	1Z3N	2	1S3N	0	94
1	2007-11-25	0	2015-12-31		0	350	2014-09-12	1Z3N	2015-10-14	0	232	2014-02-20	2016-04-11	6	1Z3N	2	1S3N	0	95
0	2008-01-02	0	2015-12-31	2014-12-02	1	0	2014-09-08	1Z3N	2015-12-03	0	742	2014-01-01	2016-05-26	5	1Z3N	2	1S3N	0	95
0	2007-12-09	0	2015-12-31	2014-12-02	1	0	2014-08-12	1Z3N	2015-11-25	0	389	2014-08-12	2016-02-25	3	1Z3N	2	1S3L	0	95
1	2007-12-10	0	2015-12-31		0	0	2014-11-12	1Z3N	2015-08-14	0	515	2013-10-27	2016-02-12	6	1Z3N	2	1S3N	0	94
1	2007-11-26	0	2015-12-31	2015-09-16	1	460	2014-06-15	1Z3N	2015-09-16	0	235	2014-09-16	2016-03-14	6	1Z3N	2	1S3N	0	95
1	2010-10-05	0	2015-12-31	2015-03-17	1	0	2014-12-18	1Z3N	2015-09-14	0	343	2013-11-19	2016-03-10	6	1Z3N	2	1Z3N	0	60
0	2007-11-18	0	2015-12-31	2015-04-03	1	0	2014-12-04	1T3E	2015-09-28	1	437	2014-06-02	2016-03-28	6	1T3E	1	1S3N	0	95
1	2013-02-04	3	2015-01-29		0	290	2014-09-22	1T3E	2015-01-29	1	447	2014-04-21	2015-02-12	1	1T3E	1	1T3E	1	35
0	2011-08-07	0	2015-12-31	2015-09-16	1	0	2014-09-02	1T3E	2015-09-16	1	665	2014-05-22	2016-03-14	6	1T3E	1	1T3N	0	50
1	2007-12-03	0	2015-12-31	2014-08-05	1	0	2014-04-29	1T3E	2015-08-06	1	895	2014-08-04	2016-02-04	6	1T3E	1	1S3N	0	94
0	2011-03-07	0	2015-12-31	2015-03-30	1	0	2014-09-29	1T3E	2015-09-22	1	422	2014-04-15	2016-03-22	6	1T3E	1	1Z3N	0	55
0	2008-09-16	0	2015-12-31	2015-04-10	1	120	2014-11-04	1Z3N	2015-11-04	0	327	2014-11-04	2016-02-04	3	1Z3N	2	1S3N	0	86
1	2007-11-20	0	2015-12-31	2015-02-02	1	0	2014-12-01	1Z3N	2015-07-27	0	405	2014-12-01	2016-01-25	6	1Z3N	2	1S3L	0	95
0	2007-12-18	0	2015-12-31	2015-04-27	1	90	2014-12-29	1Z3N	2015-12-30	0	733	2013-09-12	2016-04-22	4	1Z3N	2	1S3L	0	97
0	2009-12-15	0	2015-12-31	2014-12-19	1	0	2014-09-29	1Z3N	2015-10-13	0	324	2014-07-11	2016-02-23	4	1Z3N	2	1S3N	0	70
0	2008-01-06	0	2015-12-31	2015-06-15	1	0	2014-12-24	1T3E	2015-12-15	1	616	2013-12-30	2016-06-14	6	1T3E	1	1Z3E	0	95
0	2007-11-06	0	2015-12-31	2014-10-20	1	0	2014-08-06	1T3E	2015-12-28	1	364	2013-07-11	2016-06-27	6	1T3E	1	1S3N	0	97
0	2008-03-20	0	2015-12-31	2014-10-24	1	0	2014-05-20	1T3E	2015-09-16	1	769	2014-05-19	2016-03-09	6	1T3E	1	1S3E	0	91
0	2007-12-23	0	2015-12-31	2014-10-14	1	0	2014-03-19	1T3E	2015-09-22	1	661	2013-01-08	2016-03-25	6	1T3E	1	1S3N	0	94
1	2012-07-22	0	2015-12-31		0	0	2014-08-19	1T3E	2015-09-18	1	360	2014-05-19	2016-01-15	4	1T3E	1	1T3E	0	39
0	2007-10-16	0	2015-12-31		0	370	2014-08-01	1T3E	2015-09-15	1	795	2014-01-27	2016-03-14	6	1T3E	1	1S3L	0	96
0	2007-10-07	0	2015-12-31	2014-10-30	1	0	2014-10-30	1T3E	2015-10-20	1	311	2014-10-30	2016-04-15	6	1T3E	1	1S3N	0	96
0	2007-10-02	0	2015-12-31		0	0	2014-09-03	1Z3L	2015-10-26	2	496	2014-02-27	2016-01-20	3	1Z3L	2	1S3L	0	96
1	2005-04-12	0	2015-12-31		0	1	2014-08-14	1Z3L	2015-12-08	2	264	2015-02-12	2016-02-08	2	1Z3L	2	1S3N	0	128
0	2009-03-10	0	2015-12-31	2014-08-19	1	0	2014-06-16	1T3E	2016-01-11	1	826	2013-11-14	2016-03-11	2	1T3E	1	1S3N	0	82
0	2008-01-17	0	2015-12-31	2015-04-27	1	96	2014-10-03	1Z3N	2015-09-15	0	596	2012-10-07	2016-04-20	6	1Z3N	2	1S3E	0	93
1	2008-08-10	0	2015-12-31	2015-06-03	1	0	2014-12-04	1Z3N	2015-12-15	0	426	2013-12-02	2016-05-27	5	1Z3N	2	1S3N	0	88
0	2004-05-25	0	2015-12-31	2015-10-08	1	1	2014-11-06	1T3E	2015-10-08	1	348	2013-05-23	2016-04-29	6	1T3E	1	1Z3N	0	139
0	2009-05-31	0	2015-12-31		0	0	2014-08-18	1T3L	2015-12-17	2	517	2014-08-18	2016-03-16	3	1T3L	1	1S3E	0	79
1	2008-04-13	0	2015-12-31	2014-11-20	1	0	2014-11-20	1Z3N	2015-10-05	0	268	2013-05-20	2016-04-29	6	1Z3N	2	1S3N	0	90
0	2005-04-12	0	2015-12-31	2014-08-12	1	0	2014-05-08	1T3E	2015-09-11	1	636	2013-11-11	2016-03-10	6	1T3E	1	1S3N	0	126
0	2007-09-09	0	2015-12-31	2014-12-12	1	0	2014-09-22	1T3E	2015-09-29	1	443	2012-05-21	2016-03-25	6	1T3E	1	1S3N	0	97
0	2009-03-03	0	2015-12-31	2014-10-03	1	0	2014-03-25	1T3E	2016-01-11	1	360	2012-12-26	2016-07-11	6	1T3E	1	1S3N	0	82
0	2007-09-10	0	2015-12-31	2015-04-24	1	0	2014-12-22	1Z3N	2015-10-05	0	1164	2013-12-25	2016-04-15	6	1Z3N	2	1S3N	0	97
1	2008-11-03	0	2015-12-31	2014-12-31	1	0	2014-07-17	1Z3N	2015-12-31	0	417	2014-03-12	2016-06-28	6	1Z3N	2	1S3N	0	86
1	2007-10-21	0	2015-12-31		0	0	2014-10-20	1T3E	2015-10-23	1	443	2015-02-03	2016-04-20	6	1T3E	1	1S3N	0	96
0	2008-02-03	0	2015-12-31	2014-12-15	1	0	2014-12-16	1Z3N	2015-06-09	0	793	2014-03-11	2015-12-09	6	1Z3N	2	1S3N	0	92
0	2010-05-25	0	2015-12-31	2015-02-23	1	0	2014-12-31	1T3E	2015-12-21	1	523	2013-04-18	2016-02-19	2	1T3E	1	1Z3N	0	67
0	2008-05-04	0	2015-12-31		0	0	2014-11-06	1T3E	2016-01-20	1	509	2013-10-16	2016-07-18	6	1T3E	1	1S3N	0	92
0	2007-08-27	0	2015-12-31	R6M	1	0	2014-08-26	1T3E	2015-09-22	1	480	2014-08-26	2016-03-22	6	1T3E	1	1S3N	0	98
1	2007-08-21	0	2015-12-31	2013-11-01	1	0	2014-11-07	1Z3N	2015-08-07	0	393	2013-10-31	2016-02-03	6	1Z3N	2	1S3N	0	98
0	2007-08-29	0	2015-12-31	2014-07-09	1	0	2014-07-07	1T3E	2015-05-28	1	798	2014-04-01	2015-11-25	6	1T3E	1	1S3N	0	98
0	2007-07-31	0	2015-12-31	2015-01-15	1	0	2014-11-21	1Z3N	2016-01-11	0	274	2014-11-21	2016-03-11	2	1Z3N	2	1S3N	0	102
0	2008-03-26	0	2015-12-31	2014-07-31	1	0	2014-06-29	1T3E	2015-07-27	1	956	2013-09-02	2016-01-20	6	1T3E	1	1S3N	0	91
0	2005-01-03	0	2015-12-31	2014-09-30	1	0	2014-04-07	1T3E	2015-09-14	1	796	2013-06-16	2016-03-21	6	1T3E	1	1S3E	0	129
1	2007-08-27	0	2015-12-31	2014-12-04	1	0	2014-06-02	1T3E	2015-09-29	1	495	2014-08-28	2016-03-30	6	1T3E	1	1S3L	0	98
1	2007-08-13	0	2015-12-31	2014-11-04	1	0	2014-09-03	1T3E	2015-09-30	1	335	2014-09-03	2016-03-30	6	1T3E	1	1S3N	0	98
1	2007-08-07	3	2015-01-22		0	0	2014-01-20	1T3E	2015-01-22	1	486	2013-01-15	2015-07-22	6	1T3E	1	1S3N	0	101
1	2007-06-12	0	2015-12-31		0	0	2014-12-12	1Z3N	2015-12-02	0	567	2013-05-29	2016-02-29	2	1Z3N	2	1S3N	0	102
0	2008-10-28	0	2015-12-31	2015-05-04	1	310	2014-09-05	1Z3N	2015-11-03	0	784	2013-02-28	2016-04-29	5	1Z3N	2	1S3N	0	85
0	2007-08-23	0	2015-12-31		0	0	2014-04-24	1T3E	2015-12-28	1	398	2014-08-06	2016-02-26	2	1T3E	1	1S3E	0	100
1	2007-10-23	0	2015-12-31		0	0	2014-02-05	1T3E	2015-11-26	1	1244	2013-08-08	2016-05-18	6	1T3E	1	1S3E	0	97
0	2007-08-07	0	2015-12-31	2014-04-30	1	0	2014-04-30	1T3E	2015-09-14	1	875	2013-01-31	2016-04-28	6	1T3E	1	1S3N	0	98
0	2004-05-25	0	2015-12-31	2014-10-13	1	1	2014-06-15	1T3E	2015-12-10	1	626	2013-09-11	2016-03-09	3	1T3E	1	1S3N	0	139
0	2007-07-17	0	2015-12-31	2015-01-14	1	0	2014-09-02	1T3E	2015-09-15	1	808	2014-09-02	2016-02-22	5	1T3E	1	1S3N	0	99
0	2007-07-23	0	2015-12-31		0	0	2014-07-01	1Z3N	2015-10-26	0	805	2013-11-27	2016-01-20	3	1Z3N	2	1S3N	0	99
1	2008-03-30	0	2015-12-31		0	0	2014-12-08	1T3E	2015-09-14	1	443	2014-11-06	2016-03-03	6	1T3E	1	1S3N	0	91
0	2008-06-16	0	2015-12-31	2014-11-17	1	1	2014-03-10	1T3E	2015-11-17	1	288	2014-03-10	2016-05-17	6	1T3E	1	1S3N	0	90
0	2010-10-05	0	2015-12-31	2014-10-24	1	0	2014-07-30	1T3E	2015-10-19	1	484	2013-05-26	2016-03-17	5	1T3E	1	1S3N	0	60
0	2007-09-27	0	2015-12-31	2014-10-09	1	0	2014-07-07	1T3E	2015-12-28	1	600	2013-10-07	2016-03-24	3	1T3E	1	1S3E	0	99
1	2007-07-16	0	2015-12-31	2014-10-27	1	0	2014-05-11	1T3E	2016-01-06	1	538	2014-05-11	2016-03-01	2	1T3E	1	1S3N	0	102
1	2004-06-29	0	2015-12-31	2015-07-24	1	0	2014-07-23	1T3E	2016-01-12	1	582	2013-12-22	2016-07-19	6	1T3E	1	1S3N	0	139
0	2011-07-03	0	2015-12-31	2014-04-28	1	0	2014-01-30	1T3N	2015-12-30	0	988	2015-03-03	2016-06-24	6	1T3N	1	1T3E	0	54
0	2007-06-25	0	2015-12-31	2013-09-23	1	0	2014-11-21	1T3E	2016-01-19	1	799	2015-07-20	2016-07-14	6	1T3E	1	1S3N	0	103
1	2007-07-10	0	2015-12-31	2014-12-04	1	0	2014-09-04	1T3E	2015-12-03	1	806	2013-05-16	2016-05-26	5	1T3E	1	1S3L	0	101
0	2011-01-02	0	2015-12-31		0	0	2014-10-24	1T3E	2015-11-03	1	372	2013-06-12	2016-02-03	3	1T3E	1	1Z3N	0	58
0	2010-08-24	0	2015-12-31	2014-02-25	1	0	2014-02-24	1T3E	2015-12-16	1	593	2013-03-25	2016-03-16	3	1T3E	1	1Z3N	0	64
0	2007-06-25	0	2015-12-31	2015-02-09	1	0	2014-11-05	1T3E	2015-12-18	1	790	2013-12-10	2016-02-29	2	1T3E	1	1S3L	0	102
0	2007-06-19	0	2015-12-31		0	0	2014-10-15	1T3E	2015-10-08	1	695	2014-04-01	2016-04-13	6	1T3E	1	1S3N	0	100
0	2009-03-23	0	2015-12-31	2013-10-21	1	0	2014-12-19	1Z3N	2015-08-18	0	940	2013-01-28	2016-02-15	6	1Z3N	2	1S3N	0	79
1	2008-01-07	0	2015-12-31	R6M	1	90	2014-12-02	1Z3N	2015-09-29	0	335	2013-12-02	2016-03-29	6	1Z3N	2	1S3N	0	93
0	2011-01-16	0	2015-12-31	2014-12-29	1	0	2014-07-03	1T3E	2015-12-21	1	772	2013-03-21	2016-06-22	6	1T3E	1	1Z3N	0	59
1	2007-06-10	0	2015-12-31	2015-02-09	1	0	2014-09-11	1Z3N	2015-08-10	0	259	2013-08-29	2016-02-08	6	1Z3N	2	1S3E	0	100
1	2007-06-25	0	2015-12-31		0	0	2014-11-26	1T3E	2015-08-27	1	464	2012-11-28	2016-02-24	6	1T3E	1	1S3N	0	100
0	2007-06-12	0	2015-12-31	2015-01-02	1	0	2014-09-05	1T3E	2015-12-28	1	365	2012-02-29	2016-06-24	6	1T3E	1	1S3L	0	102
0	2009-03-22	0	2015-12-31	2014-08-22	1	0	2014-02-23	1T3E	2015-08-27	1	449	2014-08-22	2016-02-24	6	1T3E	1	1S3N	0	79
0	2007-06-11	0	2015-12-31	R6M	1	0	2014-11-19	1Z3N	2015-08-18	0	622	2014-05-26	2016-02-17	6	1Z3N	2	1S3L	0	100
1	2009-09-20	0	2015-12-31	2015-04-10	1	0	2014-07-06	1Z3N	2015-10-01	0	934	2013-01-21	2016-04-06	6	1Z3N	2	1S3N	0	73
0	2010-07-27	0	2015-12-31	2014-09-22	1	0	2014-07-17	1T3E	2015-09-10	1	537	2014-08-19	2016-03-08	6	1T3E	1	1Z3N	0	63
0	2007-06-12	0	2015-12-31	2014-11-28	1	0	2014-07-29	1T3E	2015-12-21	1	245	2013-05-09	2016-06-06	6	1T3E	1	1S3N	0	102
0	2011-12-04	0	2015-12-31	2015-02-17	1	0	2014-12-08	1T3E	2015-11-30	1	554	2013-10-29	2016-02-24	3	1T3E	1	1T3N	0	48
1	2008-05-13	0	2015-12-31		0	100	2014-08-24	1Z3N	2015-09-14	0	456	2014-02-20	2016-04-18	6	1Z3N	2	1S3N	0	89
1	2007-06-03	0	2015-12-31	2015-02-25	1	0	2014-05-06	1T3E	2015-08-18	1	460	2013-02-04	2016-02-20	6	1T3E	1	1S3L	0	100
0	2007-05-30	3	2014-08-18	R6M	1	0	2014-08-13	1T3E	2014-08-18	1	341	2013-06-02	2015-02-09	6	1T3E	1	1S3L	0	101
1	2007-05-09	0	2015-12-31	2015-05-11	1	0	2014-10-03	1Z3N	2015-10-30	0	961	2013-10-07	2016-04-28	6	1Z3N	2	1S3L	0	102
0	2007-05-06	0	2015-12-31	2015-01-02	1	0	2014-07-24	1Z3N	2015-12-02	0	520	2014-07-24	2016-05-25	5	1Z3N	2	1S3N	0	103
1	2008-05-20	0	2015-12-31	2015-02-24	1	0	2014-07-29	1T3E	2016-01-06	1	577	2014-07-29	2016-02-12	1	1T3E	1	1S3N	0	92
0	2007-05-02	0	2015-12-31	2015-03-16	1	0	2014-12-16	1Z3N	2015-09-15	0	819	2014-03-19	2016-03-10	6	1Z3N	2	1S3N	0	101
0	2010-07-18	0	2015-12-31	2015-01-09	1	0	2014-07-11	1T3E	2015-12-30	1	1036	2013-08-21	2016-06-28	6	1T3E	1	1Z3N	0	66
1	2007-04-17	0	2015-12-31	2014-08-25	1	0	2014-02-24	1T3E	2015-08-26	1	256	2014-08-21	2016-02-22	6	1T3E	1	1S3N	0	102
1	2005-05-25	0	2015-12-31	2015-06-12	1	150	2014-09-09	1T3E	2015-12-10	1	340	2014-09-09	2016-06-09	6	1T3E	1	1S3N	0	127
0	2007-04-15	0	2015-12-31	2013-09-30	1	0	2014-09-29	1Z3N	2015-09-22	0	628	2013-06-24	2016-03-22	6	1Z3N	2	1S3N	0	102
1	2007-04-10	0	2015-12-31	2015-01-21	1	0	2014-11-21	1Z3N	2016-01-15	0	541	2013-03-17	2016-04-15	3	1Z3N	2	1S3E	0	105
0	2007-04-09	0	2015-12-31	2014-11-07	1	0	2014-08-18	1T3E	2015-10-27	1	473	2014-08-18	2016-04-20	6	1T3E	1	1S3N	0	102
0	2010-12-12	0	2015-12-31	2015-01-23	1	580	2014-04-29	1T3E	2015-12-28	1	629	2013-05-01	2016-07-13	6	1T3E	1	1S3N	0	60
1	2007-04-03	0	2015-12-31	R6M	1	0	2014-09-02	1T3E	2015-09-03	1	592	2013-12-01	2015-03-03	6	1T3E	1	1S3N	0	105
1	2009-03-03	0	2015-12-31	2011-03-16	1	1	2014-11-20	1T3E	2015-12-30	1	536	2013-08-13	2016-08-08	6	1T3E	1	1S3N	0	82
0	2007-04-03	0	2015-12-31	2014-12-22	1	0	2014-09-24	1Z3N	2015-12-16	0	781	2013-01-20	2016-01-15	1	1Z3N	2	1S3N	0	104
0	2007-03-27	0	2015-12-31	2014-09-26	1	0	2014-03-26	1T3E	2015-09-23	1	732	2013-04-02	2016-03-22	6	1T3E	1	1S3N	0	103
0	2007-04-03	0	2015-12-31		0	100	2014-12-15	1Z3N	2015-10-26	0	722	2013-07-24	2016-01-26	3	1Z3N	2	1S3N	0	102
1	2007-03-27	0	2015-12-31	2015-02-06	1	0	2014-12-12	1Z3N	2015-08-04	0	388	2014-12-12	2016-01-04	5	1Z3N	2	1S3N	0	103
1	2011-03-28	0	2015-12-31	2014-09-29	1	0	2014-06-25	1T3E	2015-08-12	1	800	2014-06-25	2016-02-19	6	1T3E	1	1Z3N	0	55
0	2007-04-01	0	2015-12-31	2014-12-11	1	0	2014-09-29	1T3E	2016-01-18	1	456	2013-09-12	2016-07-13	6	1T3E	1	1S3E	0	105
0	2007-02-18	0	2015-12-31	2014-07-30	1	0	2014-04-01	1T3E	2015-09-23	1	743	2013-04-24	2016-03-30	6	1T3E	1	1S3N	0	104
1	2014-09-24	3	2014-12-31	2014-12-31	1	0	2014-10-22	1T3E	2014-12-31	1	505	2011-03-14	2015-06-30	6	1T3E	1	1T3E	0	16
0	2007-03-18	0	2015-12-31	2014-12-01	1	0	2014-08-29	1Z3N	2015-11-30	0	379	2014-08-29	2016-05-05	6	1Z3N	2	1S3L	0	105
1	2007-02-05	0	2015-12-31	2015-04-17	1	0	2014-08-25	1T3E	2015-09-18	1	658	2013-05-06	2016-03-18	6	1T3E	1	1S3E	0	104
1	2007-02-04	0	2015-12-31		0	0	2014-12-04	1Z3N	2015-10-01	0	382	2014-12-04	2016-04-04	6	1Z3N	2	1S3E	0	104
0	2007-02-06	3	2014-08-03		0	0	2014-01-27	1T3E	2014-08-03	1	649	2014-01-27	2014-10-30	2	1T3E	1	1S3N	0	104
0	2007-02-13	0	2015-12-31	2014-06-30	1	1	2014-11-21	1T3E	2015-09-25	1	580	2013-02-24	2016-03-28	6	1T3E	1	1S3N	0	105
0	2007-02-06	0	2015-12-31	2015-03-19	1	96	2014-12-12	1T3E	2015-12-29	1	702	2014-12-15	2016-06-02	6	1T3E	1	1S3N	0	106
0	2006-01-31	0	2015-12-31	2014-11-17	1	0	2014-08-05	1T3E	2015-11-23	1	277	2015-04-29	2016-06-10	6	1T3E	1	1S3N	0	118
1	2007-04-17	0	2015-12-31	2015-06-02	1	0	2014-12-29	1T3E	2015-09-23	1	330	2015-03-03	2016-01-27	4	1T3E	1	1S3E	0	102
0	2007-02-07	0	2015-12-31	2014-11-05	1	0	2014-06-11	1T3E	2015-12-01	1	317	2014-06-11	2016-02-29	2	1T3E	1	1S3N	0	106
0	2007-01-02	0	2015-12-31	2014-10-14	1	0	2014-02-16	1T3E	2015-11-06	1	541	2013-02-06	2016-05-04	6	1T3E	1	1Z3N	0	108
0	2011-02-16	0	2015-12-31	R6M	1	0	2014-08-24	1T3E	2015-08-13	1	632	2013-11-12	2016-02-15	6	1T3E	1	1Z3N	0	56
1	2007-01-08	0	2015-12-31		0	0	2014-09-24	1Z3N	2015-11-25	0	871	2013-06-11	2016-02-12	3	1Z3N	2	1S3N	0	106
0	2007-05-06	0	2015-12-31	2015-04-08	1	90	2014-10-14	1Z3N	2015-09-16	0	438	2014-10-14	2016-03-07	6	1Z3N	2	1S3N	0	101
0	2009-04-13	0	2015-12-31	2014-11-13	1	0	2014-04-10	1Z3N	2015-09-14	0	441	2014-11-12	2016-03-21	6	1Z3N	2	1S3N	0	78
1	2006-12-10	0	2015-12-31	2014-10-27	1	0	2014-04-22	1T3E	2015-09-17	1	386	2014-04-22	2016-04-11	6	1T3E	1	1S3N	0	106
0	2007-03-06	0	2015-12-31	2014-11-04	1	0	2014-09-02	1T3E	2015-09-17	1	898	2014-07-23	2016-03-11	6	1T3E	1	1S3E	0	103
0	2006-12-19	0	2015-12-31	2015-03-13	1	0	2014-12-15	1Z3N	2015-09-28	0	808	2013-06-13	2016-03-08	6	1Z3N	2	1S3E	0	106
0	2007-07-11	0	2015-12-31		0	0	2014-08-06	1T3E	2015-12-04	1	533	2013-05-19	2016-02-04	2	1T3E	1	1S3N	0	101
0	2006-11-19	0	2015-12-31	2015-08-06	1	1	2014-09-12	1T3N	2015-08-06	0	448	2014-11-12	2016-02-02	6	1T3N	1	1S3N	0	108
1	2010-01-10	0	2015-12-31	2015-09-22	1	99	2014-11-03	1Z3N	2015-11-19	0	483	2013-10-30	2016-03-29	4	1Z3N	2	1S3N	0	70
1	2006-11-26	0	2015-12-31	2014-11-11	1	0	2014-11-11	1T3E	2015-09-28	1	670	2013-11-06	2016-03-30	6	1T3E	1	1S3E	0	107
0	2006-11-20	0	2015-12-31	2015-03-17	1	0	2014-12-19	1T3E	2015-08-31	1	735	2013-09-08	2016-03-25	6	1T3E	1	1S3N	0	107
1	2007-06-17	0	2015-12-31	2014-08-27	1	0	2014-06-01	1T3E	2015-09-07	1	761	2014-06-01	2016-03-03	6	1T3E	1	1S3N	0	100
1	2007-07-17	0	2015-12-31	2015-01-02	1	0	2014-03-04	1T3E	2015-12-17	1	874	2013-12-30	2016-07-01	6	1T3E	1	1S3N	0	101
0	2006-11-14	0	2015-12-31	2014-08-11	1	0	2014-02-16	1T3E	2015-08-03	1	441	2013-11-21	2016-01-28	5	1T3E	1	1S3N	0	107
1	2009-03-08	0	2015-12-31	2014-02-28	1	0	2014-10-29	1Z3N	2016-01-15	0	405	2014-05-26	2016-04-15	3	1Z3N	2	1S3N	0	82
1	2006-10-31	0	2015-12-31		0	0	2014-11-13	1Z3N	2015-08-18	0	290	2014-11-13	2016-02-16	6	1Z3N	2	1S3N	0	108
1	2006-11-19	0	2015-12-31	2014-11-21	1	0	2014-07-29	1T3E	2015-12-28	1	890	2014-07-29	2016-03-28	3	1T3E	1	1S3N	0	109
1	2010-10-25	0	2015-12-31	2014-11-24	1	0	2014-02-20	1Z3N	2015-09-15	0	748	2014-02-20	2016-04-14	6	1Z3N	2	1Z3N	0	60
0	2008-12-28	0	2015-12-31		0	0	2014-11-04	1T3E	2015-10-30	1	511	2014-11-04	2016-01-29	3	1T3E	1	1S3E	0	83
1	2006-11-12	0	2015-12-31	2014-11-07	1	0	2014-11-07	1T3E	2015-04-30	1	479	2013-11-14	2015-10-22	6	1T3E	1	1S3E	0	107
0	2006-10-17	0	2015-12-31	2014-09-29	1	0	2014-05-26	1T3E	2015-10-09	1	777	2013-11-25	2016-03-17	5	1T3E	1	1S3N	0	108
1	2006-12-05	3	2014-07-23	R6M	1	0	2014-01-29	1T3E	2014-07-23	1	543	2014-07-23	2015-01-19	6	1T3E	1	1S3N	0	106
0	2006-10-04	0	2015-12-31	2014-12-15	1	1	2014-09-15	1Z3N	2015-12-08	0	996	2014-07-17	2016-06-03	6	1Z3N	2	1S3N	0	110
0	2007-04-04	0	2015-12-31		0	0	2014-04-10	1Z3N	2016-01-12	0	1395	2013-05-23	2016-03-08	2	1Z3N	2	1S3N	0	105
0	2007-03-07	0	2015-12-31	2013-12-04	1	99	2014-12-09	1Z3N	2015-10-09	0	651	2013-09-02	2016-04-12	6	1Z3N	2	1S3N	0	103
0	2005-11-21	0	2015-12-31	2014-08-05	1	0	2014-05-08	1T3E	2015-07-31	1	725	2014-08-04	2016-01-28	6	1T3E	1	1S3N	0	119
0	2006-09-24	0	2015-12-31	2015-02-06	1	0	2014-11-07	1T3E	2015-08-04	1	355	2014-05-06	2016-01-28	5	1T3E	1	1S3N	0	109
0	2006-10-02	0	2015-12-31	2015-01-06	1	0	2014-10-24	1Z3N	2015-12-21	0	554	2013-09-30	2016-02-19	2	1Z3N	2	1S3E	0	110
1	2006-09-18	3	2015-06-02		0	90	2014-04-10	1T3E	2015-06-02	1	104	2015-04-17	2015-07-29	1	1T3E	1	1S3N	1	112
1	2008-08-18	0	2015-12-31	2014-08-01	1	0	2014-05-26	1T3E	2015-07-31	1	595	2013-05-26	2016-01-29	6	1T3E	1	1S3N	0	86
1	2009-10-19	0	2015-12-31	2014-10-10	1	0	2014-04-01	1T3E	2015-05-12	1	251	2014-10-10	2015-11-09	6	1T3E	1	1S3N	0	72
1	2006-10-02	0	2015-12-31	2014-08-13	1	0	2014-05-06	1T3E	2015-12-28	1	408	2013-10-28	2016-03-29	3	1T3E	1	1S3E	0	110
1	2011-12-19	0	2015-12-31	2014-10-17	1	0	2014-06-26	1T3E	2015-11-13	1	630	2013-10-07	2016-02-10	3	1T3E	1	1T3E	0	47
0	2012-09-03	0	2015-12-31	2015-02-16	1	0	2014-05-21	1T3E	2015-12-08	1	362	2014-05-21	2016-02-03	2	1T3E	1	1T3N	0	39
1	2005-08-24	0	2015-12-31		0	0	2014-08-05	1T3E	2016-01-04	1	429	2013-10-21	2016-02-05	1	1T3E	1	1S3N	1	125
0	2007-03-18	0	2015-12-31	2014-11-05	1	0	2014-11-05	1T3E	2015-11-04	1	423	2013-08-29	2016-05-02	6	1T3E	1	1S3N	0	104
0	2006-08-02	0	2015-12-31		0	0	2014-12-08	1T3E	2016-01-11	1	839	2013-08-05	2016-03-30	2	1T3E	1	1S3N	0	113
1	2006-10-30	0	2015-12-31	2015-01-09	1	0	2014-10-23	1T3E	2015-12-29	1	898	2012-10-31	2016-06-29	6	1T3E	1	1S3N	0	110
0	2006-07-30	0	2015-12-31	OUI	1	0	2014-11-12	1T3E	2015-12-31	1	949	2014-11-12	2016-02-29	2	1T3E	1	1S3N	0	114
0	2006-12-18	0	2015-12-31	2014-08-18	1	0	2014-05-13	1T3E	2015-08-13	1	842	2014-01-01	2016-02-05	6	1T3E	1	1S3N	0	106
0	2007-11-08	0	2015-12-31		0	0	2014-10-13	1Z3N	2015-12-10	0	540	2012-09-27	2016-05-31	5	1Z3N	2	1S3E	0	97
1	2007-04-16	0	2015-12-31	2015-03-18	1	0	2014-06-25	1T3E	2015-09-14	1	731	2013-12-25	2016-03-10	6	1T3E	1	1S3N	0	102
1	2006-07-18	0	2015-12-31	2015-01-22	1	0	2014-10-21	1T3E	2015-08-05	1	637	2014-10-21	2016-02-01	6	1T3E	1	1S3N	0	111
1	2013-09-29	0	2015-12-31	2015-04-08	1	1	2014-12-09	1T3E	2015-10-09	1	452	2014-10-07	2016-04-05	6	1T3E	1	1T3E	0	27
0	2007-02-06	0	2015-12-31	2014-12-09	1	0	2014-09-25	1Z3N	2015-11-06	0	806	2013-11-11	2016-05-18	6	1Z3N	2	1S3N	0	107
1	2006-07-02	0	2015-12-31	2014-07-15	1	0	2014-03-13	1T3E	2015-10-12	1	518	2014-06-16	2016-04-12	6	1T3E	1	1S3N	0	114
0	2010-11-24	0	2015-12-31		0	0	2014-12-04	1Z3N	2015-09-15	0	673	2014-11-06	2016-01-19	4	1Z3N	2	1Z3N	0	60
0	2006-07-10	0	2015-12-31	2014-11-18	1	0	2014-04-18	1T3E	2015-09-23	1	682	2014-04-17	2016-03-23	6	1T3E	1	1S3N	0	111
0	2006-06-26	0	2015-12-31		0	1	2014-12-30	1Z3N	2015-09-14	0	478	2014-08-25	2016-03-22	6	1Z3N	2	1S3N	0	114
0	2006-06-18	3	2015-02-10		0	0	2014-12-03	1Z3N	2015-02-10	0	642	2013-10-30	2015-08-06	6	1Z3N	2	1S3N	0	115
0	2006-07-03	0	2015-12-31	2013-01-31	1	0	2014-02-04	1T3E	2015-08-11	1	1001	2013-01-14	2016-02-10	6	1T3E	1	1S3N	0	111
1	2006-06-18	0	2015-12-31	2015-03-20	1	400	2014-12-22	1Z3N	2015-09-16	0	951	2013-08-27	2016-03-16	6	1Z3N	2	1S3N	0	112
0	2006-06-25	0	2015-12-31		0	0	2014-09-22	1T3E	2015-09-23	1	224	2014-12-29	2016-03-25	6	1T3E	1	1S3E	0	112
0	2006-05-30	0	2015-12-31	2014-12-03	1	0	2014-12-03	1Z3N	2015-11-27	0	1254	2013-06-06	2016-02-25	3	1Z3N	2	1S3N	0	114
0	2006-05-31	0	2015-12-31	2014-10-22	1	0	2014-07-17	1T3E	2015-10-26	1	787	2014-01-20	2016-04-20	6	1T3E	1	1S3N	0	113
1	2006-05-30	0	2015-12-31	R6M	1	0	2014-12-04	1Z3N	2015-09-03	0	956	2014-06-12	2016-03-03	6	1Z3N	2	1S3N	0	113
0	2010-09-21	0	2015-12-31	2013-11-06	1	130	2014-11-21	1Z3N	2015-09-28	0	664	2014-05-05	2016-03-30	6	1Z3N	2	1Z3N	0	61
0	2008-05-06	0	2015-12-31	2014-02-14	1	0	2014-12-10	1T3E	2015-12-01	1	2277	2013-11-04	2016-05-27	5	1T3E	1	1S3N	0	91
1	2006-06-19	0	2015-12-31	2014-10-03	1	0	2014-03-25	1T3E	2015-12-04	1	639	2012-06-25	2016-04-12	4	1T3E	1	1Z3E	0	114
0	2006-05-02	0	2015-12-31	2014-09-25	1	0	2014-03-17	1T3E	2015-11-18	1	472	2013-09-17	2016-05-18	6	1T3E	1	1S3N	0	114
1	2006-05-08	0	2015-12-31		0	0	2014-12-11	1Z3E	2015-12-07	1	337	2014-07-13	2016-02-03	2	1Z3E	2	1S3N	0	115
0	2006-05-01	0	2015-12-31		0	0	2014-10-17	1Z3N	2015-10-26	0	382	2013-01-13	2016-01-21	3	1Z3N	2	1S3N	0	113
0	2006-08-17	0	2015-12-31		0	0	2014-10-07	1Z3N	2015-12-15	0	968	2013-06-13	2016-02-11	2	1Z3N	2	1S3N	0	112
0	2006-05-01	0	2015-12-31	R6M	1	0	2014-05-08	1T3E	2015-09-11	1	1003	2014-05-08	2016-03-07	6	1T3E	1	1S3N	0	113
1	2006-04-13	0	2015-12-31	2014-11-24	1	0	2014-08-25	1T3E	2015-12-30	1	524	2013-05-26	2016-06-24	6	1T3E	1	1S3N	0	117
1	2008-04-13	0	2015-12-31	2015-01-07	1	0	2014-09-08	1T3E	2015-12-01	1	286	2014-09-08	2016-05-26	5	1T3E	1	1Z3E	0	92
0	2009-10-19	0	2015-12-31	2015-02-13	1	0	2014-11-13	1Z3N	2015-08-13	0	480	2014-04-13	2016-02-09	6	1Z3N	2	1S3N	0	75
0	2006-12-26	0	2015-12-31	2014-10-28	1	0	2014-07-21	1T3E	2015-10-26	1	611	2012-11-06	2016-01-21	3	1T3E	1	1S3N	0	106
1	2006-03-23	0	2015-12-31	2015-03-23	1	0	2014-10-22	1Z3N	2015-09-25	0	359	2014-10-22	2016-03-21	6	1Z3N	2	1S3N	0	115
1	2007-12-27	0	2015-12-31	2015-01-06	1	0	2014-03-04	1T3E	2015-11-26	1	433	2013-12-12	2016-05-20	6	1T3E	1	1S3N	0	95
1	2006-07-03	1	2015-08-28	2014-08-12	1	0	2014-05-20	1T3E	2015-02-25	1	396	2013-07-24	2015-05-26	3	1T3E	1	1S3N	0	111
0	2006-04-25	0	2015-12-31	2014-09-24	1	0	2014-03-24	1T3E	2015-09-18	1	762	2013-06-04	2016-03-17	6	1T3E	1	1S3N	0	114
0	2006-04-05	0	2015-12-31	2014-07-30	1	0	2014-03-27	1T3E	2015-09-15	1	535	2012-05-06	2016-03-14	6	1T3E	1	1S3N	0	114
1	2006-05-03	0	2015-12-31	2014-05-05	1	0	2014-10-30	1T3E	2016-01-20	1	739	2014-05-05	2016-07-15	6	1T3E	1	1S3N	0	116
1	2006-04-12	0	2015-12-31	2014-10-09	1	0	2014-07-11	1T3E	2015-10-06	1	490	2014-07-11	2016-04-08	6	1T3E	1	1S3N	0	114
0	2006-03-19	0	2015-12-31	2015-02-19	1	0	2014-11-17	1T3E	2015-11-27	1	745	2013-02-14	2016-02-25	3	1T3E	1	1S3E	0	116
0	2014-04-06	0	2015-12-31	2015-05-22	1	0	2014-11-28	1T3E	2015-11-18	1	392	2015-02-26	2016-05-17	6	1T3E	1	1T3E	0	19
0	2014-02-27	0	2015-12-31		0	0	2014-10-27	1T3E	2015-10-29	1	638	2015-03-05	2016-01-27	3	1T3E	1	1T3E	0	20
0	2014-02-24	0	2015-12-31	2015-01-21	1	0	2014-10-20	1T3E	2015-08-04	1	295	2014-06-19	2016-02-01	6	1T3E	1	1T3E	0	20
0	2014-01-21	0	2015-12-31	2015-01-14	1	0	2014-08-12	1T3E	2015-07-10	1	436	2015-01-14	2015-12-31	5	1T3E	1	1T3E	0	21
1	2014-01-28	0	2015-12-31	2014-12-01	1	0	2014-09-01	1T3E	2015-12-22	1	186	2014-09-01	2016-06-23	6	1T3E	1	1T3E	0	23
0	2014-01-16	0	2015-12-31		0	0	2014-11-27	1T3E	2015-09-22	1	491	2014-01-30	2015-12-28	3	1T3E	1	1T3E	0	21
0	2014-01-14	0	2015-12-31	2014-11-03	1	0	2014-08-08	1T3E	2015-11-04	1	335	2014-08-08	2016-05-04	6	1T3E	1	1T3E	0	22
0	2014-02-16	0	2015-12-31	2014-10-17	1	0	2014-08-19	1T3E	2016-01-04	1	373	2015-04-15	2016-03-18	2	1T3E	1	1T3E	0	23
1	2014-01-21	0	2015-12-31	2015-03-23	1	0	2014-09-24	1T3E	2015-09-23	1	525	2014-09-24	2016-03-24	6	1T3E	1	1T3E	0	21
0	2014-02-24	0	2015-12-31	2014-10-29	1	0	2014-07-14	1T3E	2015-08-31	1	366	2014-07-14	2016-03-07	6	1T3E	1	1T3E	0	20
1	2014-02-16	0	2015-12-31	2015-01-22	1	0	2014-10-13	1T3E	2015-07-28	1	382	2015-01-13	2016-01-25	6	1T3E	1	1T3E	0	20
0	2014-01-21	0	2015-12-31	2015-05-19	1	180	2014-09-18	1T3E	2015-11-12	1	274	2015-05-18	2016-05-11	6	1T3E	1	1T3E	0	22
1	2014-01-07	0	2015-12-31	2014-12-22	1	0	2014-09-22	1T3E	2015-12-18	1	368	2014-06-23	2016-06-17	6	1T3E	1	1T3E	0	23
0	2013-12-19	3	2015-04-15	2015-04-15	1	0	2014-05-27	1T3E	2015-04-15	1	457	2014-07-06	2015-10-13	6	1T3E	1	1T3E	0	25
0	2013-12-23	0	2015-12-31	2014-08-22	1	0	2014-06-27	1T3E	2015-10-19	1	184	2014-04-24	2016-04-25	6	1T3E	1	1T3E	0	22
0	2014-01-14	0	2015-12-31		0	95	2014-08-19	1T3E	2015-12-10	1	512	2014-05-19	2016-06-06	6	1T3E	1	1T3E	0	23
0	2013-12-15	0	2015-12-31	2014-10-17	1	0	2014-07-17	1T3E	2015-11-16	1			2016-02-15	3	1T3E	1	1T3E	0	25
0	2014-01-14	0	2015-12-31	2015-03-04	1	0	2014-12-03	1T3E	2015-09-02	1	251	2014-08-26	2016-03-03	6	1T3E	1	1T3E	0	21
0	2013-12-25	0	2015-12-31	2015-09-15	1	0	2014-12-17	1T3E	2015-09-15	1	314	2014-12-17	2016-04-22	6	1T3E	1	1T3E	0	22
1	2014-01-05	0	2015-12-31		0	0	2014-09-30	1T3E	2015-12-31	1	418	2014-09-30	2016-06-30	6	1T3E	1	1T3E	0	24
0	2013-12-11	0	2015-12-31	2014-08-29	1	0	2014-07-28	1T3E	2015-08-21	1	239	2014-05-14	2016-02-16	6	1T3E	1	1T3E	0	22
1	2014-01-19	0	2015-12-31	2014-10-20	1	0	2014-08-14	1T3E	2015-09-25	1	153	2014-07-16	2016-03-29	6	1T3E	1	1T3E	0	21
0	2013-12-23	0	2015-12-31	2014-09-23	1	0	2014-04-27	1T3E	2015-09-17	1	77	2014-04-27	2016-03-14	6	1T3E	1	1T3E	0	22
0	2014-01-05	0	2015-12-31	2015-02-05	1	0	2014-11-10	1T3E	2015-08-05	1	202	2014-11-10	2016-01-28	5	1T3E	1	1T3E	0	21
0	2013-12-11	0	2015-12-31	2014-12-15	1	0	2014-12-15	1T3E	2015-08-14	1	409	2015-01-30	2016-02-15	6	1T3E	1	1T3E	0	22
0	2006-03-15	0	2015-12-31	2015-01-29	1	0	2014-10-22	1Z3N	2015-08-07	0	525	2014-03-03	2016-02-03	6	1Z3N	2	1S3E	0	115
0	2013-11-26	3	2015-02-16		0	1	2014-07-22	1T3E	2015-02-16	1	261	2014-07-22	2015-03-18	1	1T3E	1	1T3E	0	24
0	2013-11-25	0	2015-12-31		0	0	2014-08-18	1T3E	2016-01-18	1	394	2014-08-17	2016-07-18	6	1T3E	1	1T3E	0	26
1	2013-11-26	0	2015-12-31	2015-05-05	1	99	2014-08-25	1T3E	2015-11-05	1			2016-05-02	6	1T3E	1	1T3E	0	24
1	2014-02-25	0	2015-12-31		0	0	2014-09-26	1T3E	2015-12-17	1	400	2014-09-26	2016-06-17	6	1T3E	1	1T3E	0	22
1	2013-11-19	0	2015-12-31	2014-07-04	1	0	2014-05-01	1T3E	2015-09-28	1	201	2014-05-01	2016-01-28	4	1T3E	1	1T3E	0	23
1	2014-05-27	1	2015-01-27		0	0	2014-10-31	1T3E	2015-01-09	1	362	2014-10-31	2015-02-23	1	1T3E	1	1T3E	1	17
1	2013-11-24	0	2015-12-31	2015-02-24	1	0	2014-09-18	1T3E	2015-08-24	1	133	2014-04-10	2016-02-17	6	1T3E	1	1T3E	0	23
1	2013-10-29	0	2015-12-31	2014-07-31	1	0	2014-04-28	1T3E	2015-07-27	1	171	2015-01-29	2016-01-20	6	1T3E	1	1T3E	0	24
0	2013-12-03	0	2015-12-31	2014-11-21	1	0	2014-05-14	1T3E	2015-12-02	1	510	2014-05-14	2016-06-01	6	1T3E	1	1T3E	0	24
1	2013-10-29	0	2015-12-31	2015-03-27	1	310	2014-09-15	1T3E	2015-11-05	1	550	2014-09-15	2016-03-18	4	1T3E	1	1T3E	0	25
0	2013-10-29	0	2015-12-31	2014-11-05	1	0	2014-08-12	1T3E	2015-11-23	1	122	2014-08-12	2016-02-26	3	1T3E	1	1T3E	0	25
0	2013-10-29	0	2015-12-31	2014-11-18	1	0	2014-11-18	1T3E	2015-12-21	1	248	2015-07-06	2016-03-21	3	1T3E	1	1T3E	0	26
0	2013-11-10	0	2015-12-31	2014-11-19	1	0	2014-08-26	1T3E	2015-11-25	1	154	2014-08-26	2016-05-23	6	1T3E	1	1T3E	0	24
0	2013-10-20	0	2015-12-31	2015-01-30	1	0	2014-10-17	1T3E	2015-11-27	1	393	2014-10-17	2016-05-23	6	1T3E	1	1T3E	0	25
1	2014-03-11	0	2015-12-31	2014-12-09	1	0	2014-10-07	1T3E	2015-12-18	1	262	2014-07-06	2016-06-17	6	1T3E	1	1T3E	0	21
1	2013-10-21	0	2015-12-31	2014-07-30	1	0	2014-01-29	1T3E	2015-08-11	1	412	2015-02-03	2016-02-08	6	1T3E	1	1T3E	0	24
1	2013-10-20	0	2015-12-31	2015-02-11	1	0	2014-09-02	1T3E	2015-08-21	1	546	2014-04-03	2016-02-16	6	1T3E	1	1T3E	0	24
0	2007-08-07	0	2015-12-31	2015-02-17	1	0	2014-02-19	1T3E	2015-08-14	1	857	2014-02-19	2016-02-10	6	1T3E	1	1S3N	0	98
0	2013-09-22	0	2015-12-31		0	0	2014-10-29	1T3E	2015-12-21	1	448	2014-10-29	2016-03-18	3	1T3E	1	1T3E	0	27
0	2014-03-30	0	2015-12-31	2014-11-18	1	1	2014-07-15	1T3E	2016-01-15	1	518	2014-07-15	2016-02-09	1	1T3E	1	1T3E	1	22
1	2013-12-17	0	2015-12-31	2015-07-21	1	0	2014-10-24	1T3E	2016-01-19	1	208	2014-04-16	2016-07-14	6	1T3E	1	1T3E	0	25
1	2013-10-02	0	2015-12-31	2014-11-06	1	0	2014-11-06	1T3E	2015-11-06	1	484	2014-11-06	2016-05-09	6	1T3E	1	1T3E	0	27
0	2013-09-24	0	2015-12-31	2015-02-16	1	0	2014-12-19	1T3E	2015-11-09	1			2016-02-23	3	1T3E	1	1T3E	0	28
1	2013-09-29	0	2015-12-31	2015-01-30	1	0	2014-08-06	1T3E	2015-07-21	1	898	2014-08-06	2016-01-28	6	1T3E	1	1T3E	0	25
1	2013-10-27	0	2015-12-31	2015-02-16	1	0	2014-09-16	1T3E	2015-08-24	1	320	2014-04-16	2016-02-18	6	1T3E	1	1T3E	0	24
0	2013-09-08	0	2015-12-31	2014-08-18	1	0	2014-04-29	1T3E	2015-08-18	1	574	2014-04-29	2016-02-11	6	1T3E	1	1T3E	0	25
1	2014-01-21	0	2015-12-31	2015-02-16	1	0	2014-08-20	1T3E	2015-08-14	1	172	2014-07-21	2016-02-18	6	1T3E	1	1T3E	0	21
0	2013-09-03	0	2015-12-31	2015-05-28	1	0	2014-02-16	1T3E	2015-12-28	1	534	2014-08-08	2016-01-27	1	1T3E	1	1T3E	0	28
0	2013-09-04	0	2015-12-31		0	0	2014-03-20	1T3E	2015-12-22	1	799	2013-09-18	2016-02-22	2	1T3E	1	1T3E	0	27
0	2013-09-17	0	2015-12-31	2015-01-12	1	0	2014-10-17	1T3E	2016-01-18	1	332	2014-10-17	2016-04-13	3	1T3E	1	1T3E	0	28
0	2013-09-10	0	2015-12-31	2015-04-03	1	0	2014-01-26	1T3E	2015-12-30	1	950	2015-04-03	2016-01-29	1	1T3E	1	1T3E	0	28
1	2013-09-09	0	2015-12-31	2014-10-17	1	8	2014-01-14	1T3E	2015-04-14	1	303	2014-06-16	2015-10-13	6	1T3E	1	1T3E	0	25
0	2013-09-10	0	2015-12-31	2015-03-16	1	90	2014-12-09	1T3E	2015-11-26	1	273	2014-06-30	2016-03-14	4	1T3E	1	1T3E	0	26
0	2013-11-04	0	2015-12-31	2015-05-14	1	120	2014-09-24	1T3E	2015-11-16	1	295	2014-05-13	2016-05-13	6	1T3E	1	1T3E	0	24
0	2013-09-09	3	2014-07-09		0	0	2014-05-12	1T3E	2014-07-09	1	477	2014-02-23	2015-01-04	6	1T3E	1	1T3E	0	25
0	2013-09-09	0	2015-12-31	2015-02-09	1	0	2014-12-08	1T3E	2015-08-03	1	212	2014-10-07	2016-02-08	6	1T3E	1	1T3E	0	25
1	2013-09-03	0	2015-12-31	2014-08-20	1	0	2014-01-19	1T3E	2015-08-14	1	429	2014-08-20	2016-02-11	6	1T3E	1	1T3E	0	25
0	2013-08-11	0	2015-12-31		0	0	2014-11-21	1T3E	2015-12-28	1			2016-03-28	3	1T3E	1	1T3E	0	28
1	2013-08-20	0	2015-12-31		0	100	2014-11-18	1T3E	2015-12-29	1			2016-01-27	1	1T3E	1	1T3E	0	28
1	2013-08-13	0	2015-12-31	2014-12-24	1	0	2014-09-18	1T3E	2015-06-25	1	146	2014-09-18	2015-12-23	6	1T3E	1	1T3E	0	26
0	2013-07-23	3	2015-04-07		0	0	2014-08-18	1T3E	2015-04-07	1	651	2014-03-16	2015-06-04	2	1T3E	1	1T3E	0	30
0	2013-08-11	0	2015-12-31	2014-11-04	1	0	2014-02-03	1T3E	2015-11-23	1	167	2015-08-25	2015-12-21	1	1T3E	1	1T3E	0	27
0	2013-08-12	0	2015-12-31	2014-10-08	1	0	2014-09-08	1T3E	2015-10-06	1	525	2014-09-08	2016-04-01	6	1T3E	1	1T3E	0	29
0	2013-08-13	0	2015-12-31	2014-11-25	1	0	2014-08-17	1T3E	2015-12-24	1	357	2015-07-06	2016-03-18	3	1T3E	1	1T3E	0	28
0	2013-07-23	3	2014-10-23		0	0	2014-03-10	1T3E	2014-10-23	1			2014-11-06	1	1T3E	1	1T3E	0	27
0	2013-07-14	3	2014-12-12	2014-12-11	1	0	2014-04-29	1T3E	2014-12-12	1	824	2014-03-03	2015-06-09	6	1T3E	1	1T3E	0	30
1	2013-08-06	0	2015-12-31		0	0	2014-03-27	1T3E	2015-10-01	1	408	2014-03-27	2016-01-26	3	1T3E	1	1T3E	0	26
0	2013-07-22	0	2015-12-31	2015-02-25	1	0	2014-11-04	1T3E	2015-12-04	1	188	2014-02-03	2016-02-26	2	1T3E	1	1T3E	0	29
0	2013-07-08	0	2015-12-31	2015-02-19	1	0	2014-08-27	1T3E	2015-08-18	1	230	2014-08-27	2016-02-15	6	1T3E	1	1T3E	0	27
0	2013-07-10	0	2015-12-31	2014-11-11	1	0	2014-11-06	1T3E	2015-11-23	1	333	2014-11-06	2016-05-19	6	1T3E	1	1T3E	0	28
0	2013-06-12	0	2015-12-31	2015-02-17	1	0	2014-08-13	1T3E	2015-08-14	1	625	2014-03-11	2016-02-09	6	1T3E	1	1T3E	0	28
0	2013-07-07	0	2015-12-31	R6M	1	0	2014-05-19	1T3E	2015-08-25	1	249	2015-02-16	2016-02-05	6	1T3E	1	1T3E	0	27
0	2013-06-24	0	2015-12-31	2015-01-07	1	0	2014-09-10	1T3E	2016-01-06	1	540	2013-09-15	2016-07-05	6	1T3E	1	1T3E	0	31
0	2013-07-09	0	2015-12-31	2015-01-09	1	0	2014-08-14	1T3E	2016-01-04	1	353	2014-04-06	2016-06-30	5	1T3E	1	1T3E	0	30
1	2013-06-24	0	2015-12-31	2014-10-15	1	0	2014-06-12	1T3E	2015-09-21	1	493	2014-05-08	2016-03-07	6	1T3E	1	1T3E	0	28
1	2013-06-11	0	2015-12-31	2015-01-02	1	0	2014-08-14	1T3E	2015-06-29	1	284	2014-08-13	2015-12-23	6	1T3E	1	1T3E	0	28
1	2013-06-03	3	2015-07-13		0	322	2014-08-04	1T3E	2015-07-13	1	95	2014-08-04	2015-08-07	1	1T3E	1	1T3E	0	31
1	2013-05-28	0	2015-12-31	2014-08-12	1	0	2014-02-06	1T3E	2015-08-12	1	238	2015-02-11	2016-02-15	6	1T3E	1	1T3E	0	29
0	2013-06-03	0	2015-12-31	2014-08-25	1	0	2014-08-21	1T3E	2015-08-21	1	479	2014-05-29	2016-02-23	6	1T3E	1	1T3E	0	28
0	2013-06-02	0	2015-12-31	2014-10-07	1	0	2014-03-23	1T3E	2015-11-24	1	373	2014-01-09	2016-01-20	2	1T3E	1	1T3E	0	29
1	2013-05-28	0	2015-12-31	2014-08-05	1	0	2014-02-06	1T3E	2015-08-04	1	220	2015-02-06	2016-01-27	5	1T3E	1	1T3E	0	29
0	2013-05-21	0	2015-12-31	2014-08-06	1	0	2014-05-01	1T3E	2016-01-18	1			2016-07-20	6	1T3E	1	1T3E	0	32
0	2014-04-13	0	2015-12-31	2015-02-23	1	0	2014-06-10	1T3E	2015-08-27	1	468	2013-12-19	2016-02-19	6	1T3E	1	1T3E	0	18
0	2013-05-14	0	2015-12-31		0	1	2014-09-16	1T3E	2015-12-08	1	243	2014-09-15	2016-06-02	6	1T3E	1	1T3E	0	31
0	2013-04-28	0	2015-12-31	2014-11-05	1	0	2014-08-14	1T3E	2015-09-21	1	1248	2014-08-13	2016-03-30	6	1T3E	1	1T3E	0	30
0	2013-04-04	0	2015-12-31		0	0	2014-10-07	1T3E	2015-10-08	1	1276	2014-07-07	2016-01-08	3	1T3E	1	1T3E	0	30
0	2013-05-15	0	2015-12-31		0	0	2014-11-11	1T3E	2015-12-31	1	431	2014-11-11	2016-03-28	3	1T3E	1	1T3E	1	32
0	2013-04-08	0	2015-12-31		0	0	2014-06-05	1T3E	2016-01-11	1	230	2015-08-27	2016-03-11	2	1T3E	1	1T3E	0	33
1	2014-04-13	0	2015-12-31	2015-04-10	1	0	2014-10-08	1T3E	2015-10-08	1	472	2014-07-11	2016-04-05	6	1T3E	1	1T3E	0	18
0	2013-04-01	0	2015-12-31		0	0	2014-07-17	1T3E	2015-12-28	1	940	2014-07-17	2016-01-25	1	1T3E	1	1T3E	0	32
1	2013-11-12	0	2015-12-31	2014-12-18	1	0	2014-09-24	1T3E	2015-12-17	1	408	2014-03-24	2016-06-22	6	1T3E	1	1T3E	0	25
1	2013-04-22	0	2015-12-31	2014-10-28	1	0	2014-08-26	1T3E	2015-09-21	1	314	2013-11-20	2016-03-30	6	1T3E	1	1T3E	0	30
0	2013-04-09	0	2015-12-31		0	1	2014-05-01	1T3L	2015-12-10	2	219	2014-05-01	2016-02-04	2	1T3L	1	1T3L	0	32
1	2013-04-09	0	2015-12-31	2014-08-01	1	0	2014-02-06	1T3E	2015-12-15	1	61	2015-05-29	2016-03-10	3	1T3E	1	1T3E	0	32
0	2013-04-29	0	2015-12-31	2014-10-29	1	0	2014-08-25	1T3E	2016-01-04	1	285	2015-11-18	2016-03-03	2	1T3E	1	1T3E	0	33
0	2013-04-02	0	2015-12-31	2014-12-24	1	0	2014-10-23	1T3E	2015-12-17	1	259	2014-09-23	2016-06-17	6	1T3E	1	1T3E	0	32
0	2013-03-28	0	2015-12-31	2015-04-29	1	0	2014-10-30	1T3E	2015-09-21	1	598	2013-09-02	2016-03-25	6	1T3E	1	1T3E	0	31
0	2013-03-26	0	2015-12-31	2015-01-20	1	0	2014-09-22	1T3E	2016-01-13	1	142	2014-06-20	2016-03-10	2	1T3E	1	1T3E	0	34
1	2014-02-24	0	2015-12-31	2014-12-08	1	0	2014-08-08	1T3E	2015-12-02	1	488	2014-08-08	2016-05-27	5	1T3E	1	1T3E	0	22
0	2014-04-06	3	2014-10-14		0	651	2014-10-14	1T3E	2014-10-14	1	526	2013-09-18	2015-01-22	3	1T3E	1	1T3E	0	18
1	2006-04-17	0	2015-12-31	2015-03-09	1	0	2014-12-10	1Z3N	2015-09-04	0	486	2013-12-08	2016-03-07	6	1Z3N	2	1S3N	0	114
0	2013-03-26	0	2015-12-31	2015-02-24	1	0	2014-07-30	1T3E	2015-08-20	1	473	2013-11-10	2016-02-16	6	1T3E	1	1T3E	0	31
0	2013-03-11	0	2015-12-31	2014-11-17	1	0	2014-02-19	1T3E	2015-05-26	1	605	2014-02-19	2015-11-20	6	1T3E	1	1T3E	0	31
1	2013-09-15	0	2015-12-31	R6M	1	0	2014-01-26	1T3E	2015-08-21	1	357	2014-01-26	2016-02-17	6	1T3E	1	1T3E	0	25
0	2013-02-10	0	2015-12-31		0	1	2014-07-30	1T3N	2015-12-07	0	1015	2014-03-16	2016-02-08	2	1T3N	1	1T3E	0	34
1	2013-02-19	3	2015-05-29		0	0	2014-07-14	1Z3N	2015-05-29	0	174	2013-11-10	2015-06-23	1	1Z3N	2	1T3E	0	35
1	2013-02-19	0	2015-12-31	2014-11-17	1	0	2014-05-19	1T3E	2015-11-16	1	250	2013-05-30	2016-05-12	6	1T3E	1	1T3E	0	33
0	2013-02-03	0	2015-12-31	2015-04-15	1	0	2014-02-13	1T3E	2015-10-06	1	723	2013-07-17	2016-04-14	6	1T3E	1	1T3E	0	32
0	2013-02-13	0	2015-12-31	2014-07-22	1	0	2014-03-27	1T3E	2015-12-01	1	455	2013-12-25	2016-02-25	2	1T3E	1	1T3E	0	34
0	2013-03-03	0	2015-12-31	R6M	1	0	2014-06-02	1T3E	2015-09-10	1	539	2013-12-01	2016-03-10	6	1T3E	1	1T3E	0	31
1	2013-02-12	0	2015-12-31	2015-02-13	1	0	2014-11-11	1T3E	2015-08-12	1	474	2014-04-24	2016-02-10	6	1T3E	1	1T3E	0	32
1	2013-02-11	0	2015-12-31	2014-08-08	1	0	2014-02-09	1T3E	2015-08-05	1	517	2013-11-11	2016-01-29	5	1T3E	1	1T3E	0	32
1	2013-03-20	0	2015-12-31	2014-10-21	1	0	2014-05-20	1T3E	2015-10-08	1	348	2014-05-20	2016-04-08	6	1T3E	1	1T3E	0	31
0	2013-03-25	0	2015-12-31	2015-05-29	1	0	2014-02-06	1T3E	2015-11-24	1	298	2014-05-26	2016-05-24	6	1T3E	1	1T3E	0	32
1	2014-04-27	0	2015-12-31		0	0	2014-09-05	1T3E	2015-12-18	1	472	2013-06-02	2016-06-10	6	1T3E	1	1T3E	0	20
0	2013-01-29	0	2015-12-31	2014-11-25	1	0	2014-09-15	1T3E	2015-12-02	1	394	2014-11-25	2016-05-25	5	1T3E	1	1T3E	0	35
1	2013-02-07	3	2015-03-18	2015-03-18	1	170	2014-06-16	1T3E	2015-03-18	1	241	2014-06-16	2015-09-16	6	1T3E	1	1T3E	0	35
1	2013-01-28	0	2015-12-31		0	0	2014-10-07	1T3E	2015-12-24	1	475	2014-03-31	2016-06-24	6	1T3E	1	1T3E	0	35
0	2013-01-15	0	2015-12-31		0	160	2014-12-19	1T3E	2015-11-18	1	278	2015-02-13	2016-02-16	3	1T3E	1	1T3E	0	34
0	2013-01-15	0	2015-12-31	2015-04-07	1	130	2014-11-10	1T3E	2015-09-21	1	150	2014-01-09	2016-03-30	6	1T3E	1	1T3N	0	33
1	2013-01-20	0	2015-12-31	2014-09-22	1	0	2014-03-27	1T3E	2015-09-11	1	572	2014-03-27	2016-03-08	6	1T3E	1	1T3E	0	33
0	2013-01-07	0	2015-12-31	2014-05-02	1	0	2014-10-29	1T3E	2015-10-19	1	237	2014-02-03	2016-04-18	6	1T3E	1	1T3N	0	33
1	2013-01-15	0	2015-12-31	2015-04-30	1	450	2014-12-26	1T3E	2016-01-11	1	602	2013-08-12	2016-03-10	2	1T3E	1	1T3E	0	36
0	2013-01-20	0	2015-12-31	2014-11-12	1	0	2014-03-21	1T3E	2015-09-21	1	1286	2013-11-06	2016-03-28	6	1T3E	1	1T3E	0	33
0	2013-01-21	0	2015-12-31	2014-11-03	1	0	2014-09-03	1T3E	2015-12-03	1	505	2014-02-18	2016-03-03	3	1T3E	1	1T3E	0	36
1	2013-01-06	0	2015-12-31		0	0	2014-04-29	1T3E	2015-08-06	1	599	2013-08-20	2016-02-02	6	1T3E	1	1T3E	0	33
1	2013-02-21	0	2015-12-31	2015-02-03	1	0	2014-12-04	1T3E	2015-11-04	1	686	2014-12-04	2016-01-28	2	1T3E	1	1T3E	0	33
0	2012-12-25	0	2015-12-31	2015-03-03	1	0	2014-09-30	1T3E	2015-10-07	1	620	2014-10-30	2016-04-05	6	1T3E	1	1T3E	1	34
0	2012-12-26	0	2015-12-31	2015-04-08	1	0	2014-11-21	1T3E	2015-10-06	1	148	2014-05-27	2016-03-31	5	1T3E	1	1T3E	0	34
1	2012-12-18	1	2015-01-04	R6M	1	0	2014-07-02	1T3E	2014-08-04	1	131	2014-04-02	2015-01-01	5	1T3E	1	1T3E	0	34
0	2012-12-05	0	2015-12-31	2015-02-12	1	0	2014-08-19	1T3E	2015-08-10	1	592	2014-08-19	2016-02-03	6	1T3E	1	1T3E	0	34
1	2012-12-11	0	2015-12-31	2014-10-21	1	0	2014-04-07	1T3E	2015-11-02	1	632	2014-04-07	2016-01-29	2	1T3E	1	1T3E	0	35
0	2013-02-03	0	2015-12-31	2015-06-15	1	0	2014-03-16	1T3E	2015-12-07	1	319	2013-10-17	2016-05-31	5	1T3E	1	1T3E	0	34
0	2013-02-24	0	2015-12-31		0	1	2014-10-17	1T3E	2015-10-27	1	909	2014-06-05	2016-04-22	6	1T3E	1	1T3E	0	32
0	2012-12-11	3	2015-01-02	2015-01-02	1	0	2014-12-29	1T3E	2015-01-02	1	1155	2013-11-06	2015-06-26	5	1T3E	1	1T3N	0	37
1	2012-12-04	0	2015-12-31	2014-10-07	1	0	2014-06-05	1T3E	2015-09-23	1	225	2013-09-02	2016-03-22	6	1T3E	1	1T3E	0	34
1	2012-12-02	0	2015-12-31	2014-11-07	1	0	2014-06-05	1T3E	2015-11-23	1	418	2014-03-06	2016-05-23	6	1T3E	1	1T3E	0	35
1	2012-11-28	0	2015-12-31	2014-08-27	1	0	2014-02-23	1T3E	2015-08-24	1	391	2013-03-28	2016-02-23	6	1T3E	1	1T3E	0	35
0	2014-02-18	0	2015-12-31	2014-12-24	1	0	2014-07-23	1T3E	2015-12-29	1	305	2014-02-18	2016-06-28	6	1T3E	1	1T3E	0	22
0	2012-11-19	0	2015-12-31	2014-02-24	1	0	2014-11-13	1T3E	2016-01-15	1	505	2015-02-12	2016-01-28	0.5	1T3E	1	1T3E	0	38
0	2012-12-02	0	2015-12-31	2015-03-03	1	0	2014-11-17	1T3E	2015-08-31	1	531	2015-03-03	2016-02-24	6	1T3E	1	1T3E	0	34
0	2012-11-28	0	2015-12-31	2015-03-17	1	0	2014-12-02	1T3E	2015-09-07	1	321	2015-02-17	2016-03-07	6	1T3E	1	1T3E	0	35
1	2012-12-11	3	2014-08-07	R6M	1	0	2014-05-06	1T3E	2014-08-07	1	155	2013-11-07	2015-02-05	6	1T3E	1	1T3E	0	34
0	2006-11-19	0	2015-12-31		0	0	2014-01-28	1T3E	2015-11-30	1	1159	2013-02-05	2016-05-17	6	1T3E	1	1S3N	0	109
0	2012-12-09	0	2015-12-31	2014-09-30	1	0	2014-06-23	1T3E	2015-12-18	1	327	2013-05-30	2016-03-16	3	1T3E	1	1T3E	0	36
0	2012-11-18	0	2015-12-31	2014-12-08	1	0	2014-11-10	1T3E	2015-11-30	1	1170	2013-11-13	2016-05-26	6	1T3E	1	1T3N	0	37
0	2012-12-23	0	2015-12-31	2014-12-12	1	1	2014-07-17	1T3E	2015-12-04	1	692	2014-04-17	2016-06-01	6	1T3E	1	1T3E	0	36
1	2012-11-19	0	2015-12-31		0	0	2014-09-11	1T3E	2015-08-04	1	95	2014-09-11	2015-11-04	3	1T3E	1	1T3E	0	35
0	2013-01-06	0	2015-12-31	2014-10-20	1	0	2014-10-20	1T3E	2015-09-18	1	487	2014-05-20	2016-01-15	4	1T3E	1	1T3E	0	33
1	2013-01-06	0	2015-12-31	2015-04-09	1	0	2014-10-14	1T3E	2015-10-28	1			2016-04-20	6	1T3E	1	1T3E	0	33
0	2012-11-04	0	2015-12-31		0	0	2014-08-05	1T3E	2015-12-15	1	792	2014-07-04	2016-06-09	6	1T3E	1	1T3N	0	37
0	2013-09-17	3	2015-02-12	2015-02-12	1	0	2014-12-01	1T3E	2015-02-12	1	474	2013-12-22	2015-08-10	6	1T3E	1	1T3E	0	28
1	2013-04-23	0	2015-12-31		0	90	2014-08-11	1T3E	2015-12-07	1	445	2014-08-12	2016-02-03	2	1T3E	1	1T3E	0	32
1	2012-10-29	0	2015-12-31	2014-09-19	1	0	2014-06-19	1T3E	2015-10-29	1	453	2014-06-19	2016-01-28	3	1T3E	1	1T3E	1	37
0	2012-10-29	0	2015-12-31	2015-01-02	1	0	2014-10-06	1T3E	2015-12-30	1	286	2014-04-03	2016-06-30	6	1T3E	1	1T3N	0	38
0	2012-10-23	3	2015-02-19	R6M	1	0	2014-05-14	1T3E	2015-02-19	1	118	2013-09-19	2015-08-14	6	1T3E	1	1T3N	1	39
0	2012-10-17	0	2015-12-31		0	0	2014-11-05	1T3E	2015-11-26	1	779	2013-11-04	2016-01-29	2	1T3E	1	1T3N	0	38
1	2012-10-29	0	2015-12-31	2014-10-03	1	0	2014-07-04	1T3E	2015-09-16	1	311	2015-03-30	2016-03-23	6	1T3E	1	1T3E	0	36
1	2012-10-23	3	2014-12-10	2014-06-10	1	0	2014-03-13	1T3E	2014-12-10	1	281	2014-03-13	2015-06-08	6	1T3E	1	1T3E	0	39
1	2014-01-20	0	2015-12-31	2014-11-21	1	0	2014-07-17	1T3E	2015-12-17	1	471	2014-07-16	2016-03-16	3	1T3E	1	1T3E	0	23
0	2012-10-29	0	2015-12-31	2015-01-14	1	0	2014-07-15	1T3E	2015-09-18	1	276	2014-07-15	2015-12-17	3	1T3E	1	1T3N	0	39
0	2012-12-23	0	2015-12-31	R6M	1	0	2014-08-19	1T3E	2015-08-14	1	465	2014-08-19	2016-02-05	6	1T3E	1	1T3E	1	34
0	2012-12-20	0	2015-12-31	R6M	1	0	2014-11-10	1T3E	2015-11-23	1	351	2014-05-09	2016-02-17	3	1T3E	1	1T3E	0	35
0	2012-10-16	0	2015-12-31	2015-01-28	1	0	2014-02-03	1T3E	2015-07-28	1	571	2013-03-11	2016-01-20	6	1T3E	1	1T3N	0	36
0	2013-01-07	0	2015-12-31	2014-11-14	1	0	2014-06-16	1T3E	2015-09-09	1	166	2014-06-16	2016-03-07	6	1T3E	1	1T3E	0	33
0	2012-09-26	0	2015-12-31		0	0	2014-12-23	1T3E	2015-12-30	1	611	2013-11-14	2016-02-29	2	1T3E	1	1T3E	0	40
1	2012-10-09	0	2015-12-31	2014-11-06	1	0	2014-11-06	1T3E	2015-12-17	1	390	2013-12-05	2016-06-16	6	1T3E	1	1T3E	0	38
0	2012-12-02	0	2015-12-31	2014-11-03	1	0	2014-05-06	1T3E	2016-01-05	1	112	2014-04-07	2016-06-30	5	1T3E	1	1T3N	0	37
0	2012-09-13	0	2015-12-31	2015-04-03	1	190	2014-07-04	1T3E	2015-12-31	1	400	2014-07-04	2016-01-28	1	1T3E	1	1T3N	0	40
0	2012-09-25	0	2015-12-31	2014-12-09	1	0	2014-09-12	1T3E	2015-11-30	1	196	2014-06-11	2016-05-30	6	1T3E	1	1T3N	0	39
1	2012-09-11	0	2015-12-31	2014-12-24	1	0	2014-09-26	1T3E	2015-12-10	1	326	2014-09-26	2016-03-03	3	1T3E	1	1T3E	0	40
0	2012-09-11	0	2015-12-31	2014-11-28	1	1	2014-03-06	1T3E	2015-12-04	1	243	2013-10-15	2016-06-02	6	1T3E	1	1T3N	0	39
0	2013-01-09	1	2014-12-30	2014-07-11	1	0	2014-01-10	1T3E	2014-11-07	1	1057	2014-04-09	2015-05-07	6	1T3E	1	1T3E	0	33
0	2012-11-11	3	2015-05-19		0	0	2014-08-14	1T3E	2015-05-19	1	313	2014-03-26	2015-07-30	2	1T3E	1	1T3E	0	38
1	2012-09-03	0	2015-12-31	2014-11-28	1	0	2014-08-28	1T3E	2015-11-26	1	314	2014-08-28	2016-05-26	6	1T3E	1	1T3E	0	38
0	2012-09-02	0	2015-12-31	2015-05-21	1	0	2014-11-18	1T3E	2015-05-21	1	352	2015-02-23	2015-11-20	6	1T3E	1	1T3E	0	37
0	2012-09-10	0	2015-12-31		0	0	2014-10-23	1T3E	2015-11-04	1	472	2014-08-11	2016-01-29	2	1T3E	1	1T3E	0	38
0	2012-08-28	0	2015-12-31	2014-11-28	1	0	2014-06-02	1T3E	2015-12-07	1	492	2013-02-04	2016-03-23	3	1T3E	1	1T3N	0	40
0	2012-08-13	3	2015-02-19	2015-02-19	1	0	2014-11-18	1T3E	2015-02-19	1	618	2014-02-06	2015-08-18	6	1T3E	1	1T3E	0	41
1	2012-12-16	0	2015-12-31	2014-08-14	1	0	2014-01-15	1T3E	2016-01-13	1	247	2014-08-11	2016-02-15	1	1T3E	1	1T3E	1	37
0	2012-09-26	0	2015-12-31	2015-07-07	1	0	2014-12-09	1T3E	2016-01-19	1	737	2014-02-13	2016-07-18	6	1T3E	1	1T3E	0	40
1	2012-09-17	0	2015-12-31		0	0	2014-08-04	1T3E	2015-11-30	1	545	2014-08-04	2016-03-24	4	1T3E	1	1T3E	0	39
0	2012-07-29	0	2015-12-31	2015-01-27	1	0	2014-11-24	1T3E	2015-07-29	1	168	2014-11-24	2016-01-25	6	1T3E	1	1T3E	0	39
1	2012-08-13	0	2015-12-31	2015-05-26	1	200	2014-12-26	1T3E	2015-11-26	1	332	2015-02-26	2016-05-24	6	1T3E	1	1T3E	0	39
1	2012-08-06	0	2015-12-31	2014-10-17	1	0	2014-10-17	1T3E	2015-09-07	1	195	2014-07-15	2016-04-14	6	1T3E	1	1T3E	0	38
1	2005-12-20	0	2015-12-31	2015-01-28	1	0	2014-11-27	1Z3N	2015-08-17	0	431	2014-11-27	2016-02-09	6	1Z3N	2	1S3N	0	118
0	2013-01-22	0	2015-12-31	2014-12-02	1	0	2014-08-29	1T3E	2015-07-02	1	451	2014-06-25	2015-12-30	5	1T3E	1	1T3E	0	34
0	2012-07-11	3	2015-05-22		0	0	2014-12-03	1T3E	2015-05-22	1	408	2013-07-15	2015-07-22	2	1T3E	1	1T3E	0	42
1	2013-06-12	0	2015-12-31	2014-12-23	1	0	2014-09-04	1T3E	2015-09-29	1	152	2013-10-28	2016-03-28	6	1T3E	1	1T3E	0	28
0	2012-07-10	0	2015-12-31		0	0	2014-08-28	1T3E	2016-01-12	1	241	2015-04-02	2016-07-12	6	1T3E	1	1T3N	0	42
0	2012-07-23	0	2015-12-31		0	1	2014-12-22	1T3E	2016-01-14	1	317	2014-12-22	2016-03-15	2	1T3E	1	1T3N	0	42
0	2012-07-09	0	2015-12-31	2015-02-19	1	0	2014-12-22	1T3E	2015-08-19	1	557	2014-01-19	2016-02-15	6	1T3E	1	1T3N	0	39
0	2005-12-20	0	2015-12-31	2014-07-03	1	0	2014-12-24	1T3E	2015-12-15	1	945	2014-07-02	2016-03-24	3	1T3E	1	1S3N	0	120
0	2012-06-21	0	2015-12-31	2014-08-29	1	0	2014-05-27	1T3E	2015-12-18	1	889	2013-06-10	2016-03-18	3	1T3E	1	1T3E	0	42
0	2012-06-12	0	2015-12-31	2014-09-23	1	0	2014-06-25	1T3E	2015-09-09	1	606	2014-03-19	2016-03-04	6	1T3E	1	1T3N	0	40
0	2012-06-06	0	2015-12-31		0	0	2014-12-12	1T3E	2015-10-06	1	790	2014-12-12	2015-10-13	0.5	1T3E	1	1T3E	0	40
0	2012-06-11	0	2015-12-31	2015-04-02	1	0	2014-12-10	1T3E	2015-09-22	1	511	2013-03-25	2016-03-31	6	1T3E	1	1T3E	0	40
0	2012-12-26	0	2015-12-31	2014-11-18	1	0	2014-10-10	1T3E	2015-11-24	1	781	2013-05-30	2016-05-18	6	1T3E	1	1T3E	0	35
0	2012-05-08	0	2015-12-31	2015-02-03	1	0	2014-10-28	1T3E	2015-11-05	1	852	2013-09-08	2016-05-04	6	1T3E	1	1T3E	0	44
0	2012-05-22	1	2015-06-01	2014-11-24	1	0	2014-07-02	1T3E	2014-11-24	1	305	2014-07-02	2015-05-21	6	1T3E	1	1T3N	0	41
0	2005-12-26	0	2015-12-31	2013-10-07	1	0	2014-10-07	1T3E	2015-09-10	1	518	2013-04-10	2016-03-24	6	1T3E	1	1S3N	0	118
0	2012-04-25	0	2015-12-31	2015-04-17	1	0	2014-09-05	1T3E	2015-10-21	1	1226	2013-06-09	2015-11-18	1	1T3E	1	1T3E	0	42
0	2012-04-23	0	2015-12-31	2015-03-23	1	0	2014-12-19	1T3E	2015-12-22	1	716	2014-12-19	2016-02-19	2	1T3E	1	1T3E	0	44
0	2007-06-19	1	2015-12-02	2014-12-24	1	0	2014-09-22	1T3E	2015-10-15	1	482	2013-09-12	2015-12-22	2	1T3E	1	1S3N	0	102
1	2012-04-25	0	2015-12-31	2015-01-08	1	0	2014-10-16	1T3E	2016-01-11	1	503	2014-07-11	2016-07-11	6	1T3E	1	1T3E	0	45
0	2012-04-15	0	2015-12-31	2014-10-07	1	0	2014-03-04	1T3E	2015-09-30	1	209	2013-09-04	2015-12-24	3	1T3E	1	1T3E	0	42
0	2014-05-13	0	2015-12-31	2015-02-09	1	0	2014-12-04	1T3E	2016-01-14	1	490	2013-11-13	2016-04-13	3	1T3E	1	1T3E	0	20
1	2012-03-26	0	2015-12-31	2014-07-18	1	0	2014-03-25	1T3E	2015-11-30	1	373	2013-12-30	2016-05-26	6	1T3E	1	1T3E	0	45
0	2012-04-03	0	2015-12-31	2015-01-06	1	1	2014-10-01	1T3E	2016-01-07	1	205	2014-06-30	2016-04-07	3	1T3E	1	1T3N	0	45
0	2014-05-13	1	2015-06-28		0	0	2014-10-17	1T3E	2015-06-24	1	851	2013-10-03	2015-09-28	3	1T3E	1	1T3E	0	17
0	2012-03-04	0	2015-12-31	2015-02-20	1	0	2014-01-20	1T3E	2015-08-18	1	499	2013-07-21	2016-02-15	6	1T3E	1	1T3E	0	43
0	2012-03-13	0	2015-12-31	2014-10-10	1	0	2014-02-19	1T3E	2015-08-31	1	672	2014-06-13	2016-02-22	6	1T3E	1	1T3N	0	43
0	2012-03-11	0	2015-12-31	2014-12-01	1	0	2014-02-03	1T3E	2015-12-28	1	174	2014-08-04	2016-03-25	3	1T3E	1	1T3N	0	45
1	2014-05-06	3	2015-03-02		0	0	2014-12-26	1T3E	2015-03-02	1	555	2013-09-22	2015-08-27	5	1T3E	1	1T3E	0	20
1	2012-03-11	0	2015-12-31	2014-12-09	1	1	2014-09-05	Stopped	2015-12-09		464	2014-09-05	2016-02-04	2	1T3E	1	1T3E	0	45
0	2012-03-22	3	2014-06-29		0	0	2014-03-25	1T3E	2014-06-29	1	822	2013-11-03	2014-09-25	3	1T3E	1	1T3E	0	43
1	2006-01-10	0	2015-12-31		0	0	2014-09-05	1Z3N	2015-12-29	0	379	2015-02-24	2016-03-25	3	1Z3N	2	1S3N	0	119
0	2012-02-12	0	2015-12-31	2015-07-07	1	0	2014-11-06	1T3E	2015-11-27	1	444	2013-06-17	2016-06-27	6	1T3E	1	1Z3N	0	46
0	2012-02-19	0	2015-12-31	2014-07-21	1	0	2014-03-18	1T3E	2015-11-09	1	270	2015-01-09	2016-02-05	3	1T3E	1	1T3N	0	47
0	2013-10-22	0	2015-12-31	2014-09-23	1	0	2014-02-10	1T3E	2015-09-25	1	846	2014-07-02	2016-03-23	6	1T3E	1	1T3E	0	24
0	2012-01-11	0	2015-12-31	2015-01-13	1	0	2014-09-12	1Z3N	2015-07-13	0	725	2013-09-04	2016-02-10	6	1Z3N	2	1Z3N	0	45
0	2014-02-05	0	2015-12-31	2014-10-22	1	56	2014-04-17	1T3E	2015-12-17	1	749	2014-05-02	2016-02-17	2	1T3E	1	1T3E	0	22
1	2012-01-16	0	2015-12-31		0	0	2014-03-04	1T3E	2016-01-15	1	368	2013-09-04	2016-07-14	6	1T3E	1	1T3E	0	48
1	2012-03-07	0	2015-12-31	2015-04-16	1	930	2014-12-16	1T3E	2015-12-08	1	488	2014-07-30	2016-06-15	6	1T3E	1	1T3E	0	45
1	2012-01-16	0	2015-12-31	2015-03-02	1	0	2014-11-21	1T3E	2015-09-04	1	201	2013-12-25	2016-03-04	6	1T3E	1	1T3E	0	45
1	2012-01-03	0	2015-12-31	2015-03-25	1	150	2014-07-24	1T3E	2015-09-21	1	150	2014-07-24	2016-03-16	6	1T3E	1	1T3E	0	45
1	2011-12-21	0	2015-12-31	2014-10-20	1	0	2014-08-25	1T3E	2015-10-06	1	597	2014-10-20	2016-04-25	6	1T3E	1	1T3E	0	46
0	2009-10-27	0	2015-12-31		0	0	2014-12-10	1T3E	2015-10-05	1	747	2013-07-07	2016-02-17	4	1T3E	1	1S3N	0	72
1	2011-12-18	0	2015-12-31	2014-04-29	1	0	2014-12-01	1T3E	2015-09-22	1	920	2013-07-25	2016-03-22	6	1T3E	1	1T3E	0	46
0	2011-12-05	0	2015-12-31	2014-08-04	1	0	2014-06-08	1T3E	2015-08-04	1	355	2015-02-04	2016-01-25	5	1T3E	1	1T3N	0	46
0	2011-11-22	0	2015-12-31	2015-03-27	1	210	2014-06-02	1T3E	2015-09-28	1	381	2014-12-02	2016-03-28	6	1T3E	1	1T3E	0	47
1	2011-12-05	0	2015-12-31	2015-03-16	1	0	2014-06-18	1T3E	2015-09-11	1	405	2014-06-18	2016-03-10	6	1T3E	1	1T3E	0	46
0	2014-03-24	0	2015-12-31		0	1	2014-11-20	1T3L	2015-11-18	2	1390	2014-11-20	2016-02-16	3	1T3L	1	1T3L	0	20
1	2011-12-14	0	2015-12-31	2014-10-14	1	0	2014-06-12	1T3E	2015-09-08	1	626	2014-04-13	2016-03-08	6	1T3E	1	1T3E	0	46
0	2011-11-15	0	2015-12-31	2015-02-20	1	0	2014-11-06	1T3E	2015-10-06	1	1077	2013-11-19	2016-03-30	5	1T3E	1	1T3E	0	47
1	2011-10-25	0	2015-12-31	2014-10-08	1	0	2014-07-09	1T3E	2015-10-08	1	463	2014-10-08	2016-04-05	6	1T3E	1	1T3E	0	48
0	2011-10-05	0	2015-12-31	2014-11-17	1	0	2014-11-14	1T3E	2015-11-13	1	746	2013-05-13	2016-05-09	6	1T3E	1	1S3N	0	49
0	2011-10-18	0	2015-12-31	2015-04-23	1	830	2014-10-20	1T3E	2016-01-19	1	266	2015-04-23	2016-04-19	3	1T3E	1	1T3N	0	51
0	2011-11-01	0	2015-12-31	2014-07-04	1	0	2014-01-16	1T3E	2015-12-16	1	348	2014-05-01	2016-06-16	6	1T3E	1	1T3E	0	49
0	2011-10-04	0	2015-12-31		0	0	2014-06-09	1T3E	2015-12-16	1	684	2014-06-09	2016-02-24	2	1T3E	1	1T3N	0	50
0	2011-09-27	3	2014-09-30		0	105	2014-09-24	1T3E	2014-09-30	1	207	2012-05-20	2014-10-14	1	1T3E	1	1T3N	0	49
0	2011-09-21	0	2015-12-31		0	110	2014-08-29	1Z3N	2015-12-28	0	768	2013-11-11	2016-03-08	3	1Z3N	2	1Z3N	0	51
0	2011-10-04	0	2015-12-31	2014-09-29	1	0	2014-03-25	1T3E	2015-09-30	1	431	2013-12-25	2016-03-23	6	1T3E	1	1T3E	0	48
0	2011-09-27	0	2015-12-31	2014-11-03	1	0	2014-11-03	1T3E	2015-07-29	1	516	2013-09-12	2016-01-29	6	1T3E	1	1T3N	0	49
1	2011-10-25	0	2015-12-31	2015-03-27	1	0	2014-07-07	1T3E	2015-10-30	1	177	2014-04-07	2016-03-28	5	1T3E	1	1T3E	0	49
1	2011-09-13	0	2015-12-31	2015-02-09	1	100	2014-03-13	1Z3N	2015-08-05	0	261	2014-03-13	2016-02-01	6	1Z3N	2	1Z3N	0	49
0	2011-08-08	0	2015-12-31	2015-05-22	1	0	2014-11-06	1T3E	2015-11-20	1	336	2014-11-06	2016-05-18	6	1T3E	1	1T3E	0	51
1	2011-10-19	3	2015-05-28	R6M	1	1	2014-11-12	1T3E	2015-05-28	1	630	2013-12-11	2015-06-24	1	1T3E	1	1T3E	0	49
0	2011-12-20	0	2015-12-31	2015-04-30	1	0	2014-01-06	1T3E	2015-09-18	1	171	2014-01-06	2016-03-24	6	1T3E	1	1T3N	0	46
0	2011-11-24	0	2015-12-31	2014-08-18	1	0	2014-05-18	1T3E	2015-11-09	1	655	2013-04-22	2016-02-03	3	1T3E	1	1T3E	0	50
0	2011-08-31	0	2015-12-31		0	0	2014-03-23	1T3E	2016-01-08	1	242	2014-12-24	2016-04-07	3	1T3E	1	1T3N	0	53
0	2011-08-23	0	2015-12-31	2014-12-01	1	0	2014-02-27	1T3E	2015-08-11	1	129	2014-02-27	2016-02-04	6	1T3E	1	1T3E	0	50
0	2011-09-18	0	2015-12-31	2014-08-13	1	0	2014-02-06	1T3E	2015-04-08	1	653	2013-11-07	2015-10-08	6	1T3E	1	1T3E	0	49
1	2011-08-22	0	2015-12-31		0	100	2014-05-13	1T3N	2016-01-05	0	232	2015-04-28	2016-03-31	2	1T3N	1	1T3E	0	53
0	2011-08-22	0	2015-12-31	2015-04-10	1	0	2014-12-17	1T3E	2015-10-01	1	396	2013-12-09	2016-04-08	6	1T3E	1	1T3E	0	50
0	2011-08-15	0	2015-12-31	2014-08-13	1	0	2014-08-11	1T3E	2015-12-10	1	423	2013-05-05	2016-02-08	2	1T3E	1	1T3N	0	52
0	2012-11-07	0	2015-12-31		0	110	2014-09-19	1T3E	2015-12-28	1	289	2015-02-19	2016-01-28	1	1T3E	1	1T3E	1	37
0	2011-08-02	0	2015-12-31	2015-02-26	1	0	2014-05-15	1T3E	2015-08-20	1	921	2014-05-15	2016-02-18	6	1T3E	1	1T3N	0	50
0	2014-03-16	0	2015-12-31	2014-12-29	1	0	2014-09-29	1T3E	2015-12-28	1	551	2014-09-29	2016-06-24	6	1T3E	1	1T3E	0	21
1	2011-08-02	0	2015-12-31	2015-02-27	1	0	2014-03-13	1T3E	2015-12-09	1	543	2013-09-03	2016-06-02	6	1T3E	1	1T3E	0	52
0	2011-08-15	0	2015-12-31		0	0	2014-05-01	1T3N	2015-12-30	0	698	2013-06-09	2016-03-30	3	1T3N	1	1T3N	0	53
0	2011-07-17	0	2015-12-31		0	90	2014-09-15	1T3E	2015-12-28	1	596	2014-04-15	2016-01-28	1	1T3E	1	1T3E	0	53
0	2012-06-12	0	2015-12-31	2015-09-18	1	0	2014-10-09	1T3E	2015-09-18	1	593	2014-10-09	2016-03-14	6	1T3E	1	1T3N	0	40
0	2011-07-11	0	2015-12-31	2014-09-01	1	0	2014-05-29	1T3E	2015-08-27	1	298	2014-09-01	2016-02-19	6	1T3E	1	1T3N	0	51
1	2011-06-19	0	2015-12-31	2014-08-29	1	0	2014-06-02	1T3E	2015-09-10	1	478	2013-11-26	2016-02-11	5	1T3E	1	1T3E	0	53
1	2011-05-02	0	2015-12-31	2014-11-06	1	0	2014-11-06	1T3E	2015-12-31	1	314	2014-11-06	2016-02-01	2	1T3E	1	1S3N	1	56
1	2011-06-05	0	2015-12-31	2014-12-24	1	0	2014-09-03	1T3E	2015-10-16	1	714	2014-09-03	2016-04-11	6	1T3E	1	1Z3N	0	52
0	2011-06-05	0	2015-12-31	2013-12-27	1	1	2014-12-31	1T3E	2015-09-23	1	433	2013-09-22	2016-03-21	6	1T3E	1	1T3N	0	54
0	2011-05-29	0	2015-12-31	2015-01-19	1	0	2014-09-10	1Z3N	2015-08-04	0	705	2013-11-12	2016-01-28	5	1Z3N	2	1Z3N	0	53
0	2011-06-05	0	2015-12-31	2015-01-08	1	0	2014-09-25	1T3E	2015-12-29	1	470	2013-11-13	2016-07-29	6	1T3E	1	1T3N	0	54
0	2011-06-12	0	2015-12-31	2015-03-20	1	0	2014-11-19	1T3E	2015-09-18	1	388	2014-01-01	2016-03-18	6	1T3E	1	1T3E	0	52
0	2011-05-22	0	2015-12-31	2014-11-06	1	0	2014-08-28	1T3E	2015-09-18	1	486	2014-08-28	2016-03-28	6	1T3E	1	1Z3N	0	53
0	2011-12-06	0	2015-12-31	2014-09-23	1	0	2014-06-15	1T3E	2015-09-16	1	707	2013-12-26	2016-03-15	6	1T3E	1	1T3N	0	46
1	2011-05-08	0	2015-12-31	2015-04-15	1	0	2014-12-09	1T3E	2015-09-18	1	293	2014-04-22	2016-03-15	6	1T3E	1	1Z3N	0	53
0	2011-04-25	0	2015-12-31		0	1	2014-12-02	1T3E	2016-01-07	1	649	2013-09-05	2016-01-22	0.5	1T3E	1	1T3E	0	57
0	2011-05-10	0	2015-12-31	2014-08-20	1	0	2014-02-19	1T3E	2015-08-18	1	342	2014-05-18	2016-02-12	6	1T3E	1	1Z3N	0	53
1	2011-07-14	0	2015-12-31		0	0	2014-05-08	1T3E	2015-08-28	1	383	2015-02-12	2016-02-29	6	1T3E	1	1T3E	1	51
0	2011-05-16	0	2015-12-31	2014-11-26	1	0	2014-11-26	1T3E	2015-12-04	1	674	2013-07-23	2016-05-27	5	1T3E	1	1S3N	0	55
0	2011-05-29	0	2015-12-31	2014-11-11	1	0	2014-11-11	1T3E	2015-09-21	1	382	2014-05-08	2016-03-21	6	1T3E	1	1Z3E	0	53
0	2012-10-04	3	2015-02-16	2014-08-12	1	0	2014-03-16	1T3E	2015-02-16	1	602	2013-09-19	2015-08-18	6	1T3E	1	1T3E	0	39
1	2011-10-18	0	2015-12-31	2014-11-21	1	0	2014-08-29	1T3E	2015-10-07	1	336	2014-08-29	2016-05-10	6	1T3E	1	1T3E	0	48
0	2011-06-20	0	2015-12-31	2014-12-30	1	1	2014-12-30	1T3E	2015-12-22	1	606	2014-01-05	2016-06-23	6	1T3E	1	1T3E	0	54
0	2011-04-18	1	2015-10-30	2014-11-05	1	0	2014-06-26	1T3E	2015-05-08	1	238	2012-06-20	2015-10-30	5	1T3E	1	1Z3N	0	55
0	2011-05-03	0	2015-12-31	2014-11-10	1	0	2014-07-21	1T3E	2015-11-17	1	583	2014-07-21	2016-05-13	6	1T3E	1	1Z3N	0	54
0	2011-10-11	0	2015-12-31	2015-01-02	1	0	2014-10-07	1T3E	2015-12-03	1	681	2013-03-13	2016-01-29	1	1T3E	1	1T3N	0	50
0	2006-01-17	0	2015-12-31	2014-06-27	1	370	2014-06-27	1Z3N	2015-12-24	0	876	2014-06-26	2016-02-24	2	1Z3N	2	1S3N	0	119
1	2011-03-21	0	2015-12-31	R6M	1	0	2014-02-18	1T3E	2015-12-03	1	512	2013-11-21	2016-02-17	2	1T3E	1	1Z3N	0	57
0	2011-03-14	0	2015-12-31	2015-01-02	1	0	2014-11-03	1T3E	2015-08-03	1	732	2014-05-05	2016-01-28	5	1T3E	1	1Z3N	0	55
0	2011-03-06	0	2015-12-31	2015-02-19	1	0	2014-02-12	1T3E	2015-08-14	1	333	2013-08-15	2016-02-15	6	1T3E	1	1Z3N	0	55
0	2011-04-05	0	2015-12-31	2014-10-15	1	0	2014-06-17	1T3E	2015-11-05	1	726	2014-02-17	2016-04-29	5	1T3E	1	1S3N	0	55
1	2011-03-06	0	2015-12-31		0	0	2014-09-30	1Z3E	2016-01-04	1	310	2015-08-31	2016-08-30	6	1Z3E	2	1Z3E	0	58
0	2011-02-21	0	2015-12-31	2014-12-01	1	0	2014-02-14	1T3E	2015-10-06	1	243	2013-10-24	2016-04-01	6	1T3E	1	1T3E	0	56
0	2011-03-06	0	2015-12-31	2015-02-13	1	0	2014-12-16	1Z3N	2015-11-27	0	687	2014-09-10	2015-12-24	1	1Z3N	2	1S3N	0	57
0	2011-02-21	0	2015-12-31	2014-02-20	1	0	2014-08-20	1Z3N	2015-11-05	0	657	2013-11-21	2016-05-12	6	1Z3N	2	1Z3N	0	59
1	2011-02-13	0	2015-12-31	2015-11-26	1	0	2014-02-18	1T3E	2015-12-17	1	814	2013-10-21	2016-05-19	5	1T3E	1	1Z3N	0	58
1	2011-01-25	0	2015-12-31		0	1	2014-02-27	1T3E	2015-10-28	1	351	2014-09-01	2016-04-25	6	1T3E	1	1Z3N	0	57
1	2011-02-22	0	2015-12-31	2014-09-26	1	1	2014-06-18	1T3E	2016-01-05	1	386	2015-02-10	2016-02-12	1	1T3E	1	1S3N	0	59
0	2005-11-07	0	2015-12-31	2014-12-30	1	0	2014-07-08	1T3E	2015-12-21	1	495	2014-04-21	2016-06-20	6	1T3E	1	1S3E	0	121
0	2012-01-09	0	2015-12-31	2013-04-10	1	0	2014-05-07	1T3E	2015-08-03	1	474	2013-10-10	2016-01-27	5	1T3E	1	1T3N	0	45
1	2011-01-04	0	2015-12-31	2014-12-08	1	0	2014-05-26	1T3E	2016-01-15	1	334	2014-09-03	2016-07-14	6	1T3E	1	1Z3N	0	60
0	2012-03-12	0	2015-12-31	R6M	1	90	2014-09-02	1T3E	2015-08-31	1	394	2014-12-02	2015-10-20	2	1T3E	1	1T3E	0	43
0	2011-01-18	0	2015-12-31	2014-10-15	1	0	2014-04-21	1T3E	2015-09-17	1	145	2014-01-21	2016-04-04	6	1T3E	1	1S3E	0	57
0	2011-01-16	0	2015-12-31		0	0	2014-07-01	1T3E	2015-12-29	1	1007	2014-07-02	2016-02-25	2	1T3E	1	1Z3E	0	59
0	2010-11-16	0	2015-12-31	2014-10-10	1	0	2014-06-06	1T3E	2015-09-17	1	582	2013-11-11	2016-03-31	6	1T3E	1	1T3E	0	59
0	2010-11-21	0	2015-12-31	2015-02-10	1	0	2014-11-11	1Z3N	2015-08-10	0	260	2014-05-18	2016-02-10	6	1Z3N	2	1Z3N	0	59
0	2010-10-26	0	2015-12-31	2015-04-20	1	0	2014-11-14	1T3E	2015-09-29	1	397	2014-07-15	2016-03-24	6	1T3E	1	1Z3E	0	60
0	2010-11-14	0	2015-12-31	2014-10-28	1	0	2014-08-20	1T3E	2015-11-06	1	268	2014-08-20	2016-05-04	6	1T3E	1	1Z3E	0	62
0	2010-10-03	0	2015-12-31	2014-10-31	1	0	2014-08-01	1T3E	2016-01-18	1	884	2014-03-30	2016-07-18	6	1T3E	1	1S3N	0	63
1	2010-10-26	3	2014-12-19		0	1	2014-04-17	1T3E	2014-12-19	1	457	2014-04-17	2015-03-16	3	1T3E	1	1Z3N	0	61
1	2010-10-11	0	2015-12-31		0	0	2014-08-11	1Z3E	2016-01-04	1	140	2014-07-03	2016-02-03	1	1Z3E	2	1Z3N	0	63
0	2010-12-30	0	2015-12-31	2014-11-26	1	0	2014-05-27	1T3E	2015-11-30	1	613	2014-02-11	2016-05-27	6	1T3E	1	1Z3E	0	60
0	2010-09-20	0	2015-12-31	2015-02-23	1	0	2014-11-17	1T3E	2015-08-12	1	269	2014-05-14	2016-02-11	6	1T3E	1	1S3N	0	61
1	2010-10-17	0	2015-12-31	2014-12-30	1	0	2014-08-17	1T3E	2015-12-11	1	185	2014-08-05	2016-06-03	6	1T3E	1	1Z3N	0	62
0	2010-10-06	1	2015-07-11	2015-05-19	1	90	2014-09-19	1T3E	2015-07-07	1	905	2014-06-30	2015-11-16	4	1T3E	1	1Z3E	0	60
1	2010-09-14	0	2015-12-31	2015-01-13	1	1	2014-06-03	1T3E	2015-12-08	1	292	2014-06-03	2016-06-08	6	1T3E	1	1Z3N	1	63
0	2006-04-03	0	2015-12-31	2014-12-24	1	0	2014-07-30	1T3E	2015-12-15	1	550	2013-11-05	2016-06-13	6	1T3E	1	1S3N	0	116
0	2010-08-08	0	2015-12-31	2014-08-14	1	0	2014-07-02	1T3E	2015-12-17	1	607	2014-08-13	2016-03-14	3	1T3E	1	1Z3N	0	64
0	2012-02-28	0	2015-12-31	2015-06-19	1	0	2014-03-17	1T3E	2015-12-21	1	706	2013-02-14	2016-06-17	6	1T3E	1	1T3E	0	46
0	2012-06-10	0	2015-12-31	2014-07-14	1	0	2014-07-13	1Z3N	2016-01-08	0	781	2014-07-13	2016-07-08	6	1Z3N	2	1Z3N	0	43
1	2012-03-05	0	2015-12-31	2014-08-19	1	0	2014-02-18	1T3E	2015-08-17	1	474	2014-02-18	2016-02-12	6	1T3E	1	1T3E	0	43
0	2010-09-01	0	2015-12-31	2014-11-10	1	0	2014-04-28	1T3E	2015-10-07	1	808	2013-03-04	2016-04-04	6	1T3E	1	1Z3E	1	61
0	2011-01-17	0	2015-12-31	2015-03-02	1	0	2014-12-01	1Z3N	2015-08-31	0	477	2014-04-06	2016-02-22	6	1Z3N	2	1Z3N	0	57
0	2011-04-17	0	2015-12-31	2014-07-09	1	0	2014-03-05	1T3E	2015-12-28	1	886	2014-07-08	2016-07-13	6	1T3E	1	1Z3N	0	56
0	2010-10-25	0	2015-12-31	2015-01-19	1	0	2014-10-17	1T3E	2016-01-15	1	568	2014-09-22	2016-07-11	6	1T3E	1	1Z3N	0	63
0	2010-10-31	0	2015-12-31		0	0	2014-12-15	1Z3N	2015-09-09	0	481	2013-09-08	2016-03-08	6	1Z3N	2	1Z3N	0	60
1	2010-05-31	0	2015-12-31	2015-02-27	1	0	2014-03-03	1T3E	2015-12-02	1	309	2015-04-17	2016-02-22	2	1T3E	1	1Z3N	0	67
0	2010-07-04	0	2015-12-31	2014-09-29	1	0	2014-07-01	1T3E	2015-09-21	1	202	2014-02-27	2016-03-16	6	1T3E	1	1S3N	0	63
0	2010-12-07	0	2015-12-31		0	190	2014-11-24	1T3E	2016-01-05	1	310	2014-11-24	2016-03-03	2	1T3E	1	1Z3N	0	61
1	2010-06-27	0	2015-12-31	2014-08-07	1	0	2014-05-04	1T3E	2015-11-25	1	386	2014-08-06	2016-02-19	3	1T3E	1	1Z3N	0	66
0	2011-05-16	0	2015-12-31	2014-08-20	1	0	2014-04-23	1T3E	2015-08-17	1	1014	2013-08-05	2016-02-15	6	1T3E	1	1Z3N	0	53
0	2010-04-20	0	2015-12-31	2014-08-01	1	0	2014-05-05	1T3E	2016-01-11	1	478	2014-01-02	2016-07-12	6	1T3E	1	1S3N	0	69
0	2010-04-07	0	2015-12-31	2015-03-03	1	480	2014-05-29	1Z3N	2015-09-02	0	159	2015-01-15	2016-02-23	5	1Z3N	2	1S3E	0	66
1	2006-05-29	0	2015-12-31	2015-03-12	1	0	2014-10-14	1Z3N	2015-09-10	0	98	2013-08-27	2016-03-07	6	1Z3N	2	1S3N	0	113
0	2010-02-24	0	2015-12-31	2014-10-10	1	0	2014-05-19	1T3E	2015-10-07	1	314	2014-10-10	2016-04-01	6	1T3E	1	1S3N	0	68
1	2010-01-13	0	2015-12-31	2014-08-06	1	0	2014-05-04	1T3E	2015-08-05	1	369	2011-05-04	2016-01-29	5	1T3E	1	1S3N	0	69
0	2010-01-26	0	2015-12-31	R6M	1	0	2014-04-23	1T3E	2015-10-23	1	586	2013-10-07	2016-04-22	6	1T3E	1	1S3N	0	69
0	2010-10-24	0	2015-12-31		0	0	2014-05-07	1Z3N	2016-01-11	0	347	2015-03-05	2016-03-09	2	1Z3N	2	1S3N	0	63
0	2010-07-13	0	2015-12-31	2015-12-15	1	0	2014-01-19	1T3E	2015-12-15	1	397	2013-08-20	2016-06-14	6	1T3E	1	1S3N	0	65
0	2010-01-20	0	2015-12-31		0	0	2014-11-14	1Z3N	2015-09-30	0	334	2014-05-15	2016-03-23	6	1Z3N	2	1S3N	0	69
0	2010-11-29	0	2015-12-31		0	0	2014-11-19	1Z3N	2015-08-20	0	182	2014-08-17	2016-02-12	6	1Z3N	2	1Z3N	0	59
0	2013-04-07	0	2015-12-31		0	0	2014-12-17	1T3E	2015-12-09	1	267	2014-12-17	2016-03-03	3	1T3E	1	1T3E	0	32
1	2010-09-14	0	2015-12-31	2014-10-07	1	0	2014-07-04	1T3E	2015-09-17	1	654	2014-07-04	2016-03-01	6	1T3E	1	1Z3N	0	61
0	2009-12-21	0	2015-12-31		0	0	2014-11-12	1T3E	2015-11-17	1	352	2013-11-21	2015-12-17	1	1T3E	1	1S3N	0	71
1	2010-10-18	0	2015-12-31	2014-08-06	1	0	2014-02-03	1T3E	2015-07-28	1	530	2014-02-03	2016-01-26	6	1T3E	1	1Z3N	0	60
1	2010-05-23	0	2015-12-31	2014-12-04	1	0	2014-10-07	1Z3N	2015-12-01	0	352	2014-10-07	2016-05-30	5	1Z3N	2	1Z3N	0	67
0	2009-11-17	0	2015-12-31	2014-09-25	1	0	2014-05-05	1T3E	2015-12-16	1	480	2015-03-20	2015-12-18	0.5	1T3E	1	1S3N	0	73
0	2009-11-16	0	2015-12-31	2014-08-07	1	0	2014-02-06	1T3E	2015-11-05	1	356	2014-05-08	2016-05-05	6	1T3E	1	1S3N	0	72
0	2009-11-23	0	2015-12-31	2014-07-18	1	0	2014-04-23	1T3E	2016-01-14	1	645	2014-01-26	2016-07-11	6	1T3E	1	1S3N	0	74
0	2010-09-28	0	2015-12-31		0	140	2014-10-29	1Z3N	2015-09-22	0	624	2014-07-16	2016-03-11	6	1Z3N	2	1Z3N	0	61
0	2006-05-22	0	2015-12-31	2014-08-22	1	0	2014-05-26	1T3E	2016-01-08	1	847	2013-08-12	2016-05-02	4	1T3E	1	1Z3N	0	116
0	2010-10-03	0	2015-12-31	2015-01-07	1	0	2014-03-24	1Z3N	2016-01-11	0	692	2013-06-17	2016-03-08	2	1Z3N	2	1Z3N	0	63
0	2009-10-12	0	2015-12-31	2014-08-18	1	0	2014-01-19	1T3E	2015-08-14	1	505	2014-08-13	2016-02-10	6	1T3E	1	1S3N	0	72
0	2010-11-28	0	2015-12-31	2014-11-10	1	0	2014-07-09	1T3E	2015-10-07	1	356	2013-07-22	2016-04-04	6	1T3E	1	1Z3E	1	59
0	2010-09-21	0	2015-12-31	2014-07-17	1	0	2014-03-24	1T3E	2015-12-15	1	753	2013-06-11	2016-06-13	6	1T3E	1	1Z3N	0	63
0	2014-03-25	0	2015-12-31	2015-04-24	1	1	2014-10-15	1T3E	2016-01-12	1	543	2014-03-25	2016-04-11	3	1T3E	1	1T3E	0	22
0	2014-07-07	0	2015-12-31		0	1	2014-07-07	1T3E	2016-01-06	1			2016-03-04	2	1T3E	1	1T3E	0	18
0	2006-08-17	0	2015-12-31	2015-01-08	1	1	2014-10-08	1T3E	2016-01-08	1	373	2015-01-08	2016-07-05	6	1T3E	1	1Z3E	0	113
0	2008-11-26	0	2015-12-31	2015-07-03	1	1	2014-10-03	1Z3N	2016-01-04	0	565	2014-04-01	2016-07-01	6	1Z3N	2	1S3N	0	86
1	2012-07-10	0	2015-12-31	2015-01-06	1	1	2014-09-05	1T3E	2015-12-30	1	331	2014-09-05	2016-06-27	6	1T3E	1	1T3E	0	42
0	2011-04-26	0	2015-12-31		0	1	2014-05-09	1T3E	2015-12-28	1	464	2014-05-09	2016-03-07	3	1T3E	1	1S3N	0	57
1	2010-08-30	0	2015-12-31	2014-12-30	1	1	2014-11-14	1Z3N	2015-12-24	0	687	2013-09-27	2016-06-18	6	1Z3N	2	1Z3N	0	65
0	2006-04-04	0	2015-12-31	2014-12-23	1	1	2014-10-21	1T3E	2015-12-21	1	559	2016-01-08	2016-06-15	6	1T3E	1	1S3E	0	117
0	2006-12-21	0	2015-12-31		0	380	2014-07-21	1Z3N	2015-12-15	0	425	2014-04-24	2016-02-12	2	1Z3N	2	1S3N	0	108
0	2011-11-24	3	2014-07-17		0	30	2014-02-05	1T3E	2014-07-17	1	135	2012-11-12	2014-09-10	2	1T3E	1	1T3N	0	46
1	2011-12-15	0	2015-12-31		0	90	2014-05-07	1T3E	2015-11-25	1	162	2012-12-03	2016-05-13	6	1T3E	1	1T3E	0	47
0	2011-11-15	0	2015-12-31	2014-05-12	1	30	2014-01-19	1T3E	2015-11-30	1	188	2013-05-12	2016-01-27	2	1T3E	1	1Z3N	0	48
0	2011-11-07	0	2015-12-31	2014-09-19	1	0	2014-06-12	1T3E	2015-09-10	1	514	2013-05-28	2016-03-04	6	1T3E	1	1T3N	0	48
1	2011-11-13	0	2015-12-31		0	570	2014-12-19	1T3E	2015-11-17	1	335	2013-02-28	2016-05-04	6	1T3E	1	1T3E	0	49
0	2013-03-19	0	2015-12-31	2015-01-21	1	0	2014-12-22	1T3E	2016-01-08	1			2016-06-30	5	1T3E	1	1Z3N	0	34
0	2011-10-03	1	2014-08-17		0	16	2014-04-21	1T3E	2014-08-17	1	85	2012-04-25	2014-09-03	1	1T3E	1	1T3N	0	51
1	2011-09-11	0	2015-12-31	2014-01-07	1	0	2014-04-18	1T3N	2016-01-18	0	898	2014-01-18	2016-03-14	2	1T3N	1	1T3E	0	52
0	2011-09-06	3	2014-05-04		0	90	2014-01-15	1Z3N	2014-05-04	0	173	2013-07-31	2014-07-02	2	1Z3N	2	1T3E	0	52
0	2012-05-06	3	2014-01-27		0	90	2014-01-26	1T3E	2014-01-27	1	120	2013-04-16	2014-04-23	3	1T3E	1	1T3N	0	43
1	2014-02-16	0	2015-12-31	2014-10-31	1	16	2014-02-16	1T3E	2016-01-07	1			2016-01-20	0.5	1T3E	1	1Z3N	0	23
1	2011-09-01	0	2015-12-31	2014-12-08	1	23	2014-01-16	1T3E	2015-11-03	1	165	2013-04-23	2016-01-28	2	1T3E	1	1T3E	0	50
0	2011-08-23	0	2015-12-31	2014-10-13	1	0	2014-01-15	1Z3N	2015-10-14	0	681	2015-07-13	2016-04-08	6	1Z3N	2	1Z3N	0	51
0	2011-10-09	3	2014-05-26		0	30	2014-01-30	1T3E	2014-05-26	1			2014-06-08	1	1T3E	1	1Z3N	0	49
0	2011-08-16	3	2014-02-18		0	16	2014-01-19	1Z3E	2014-02-18	1	8	2013-07-22	2014-03-03	1	1Z3E	2	1T3E	0	51
0	2013-11-14	0	2015-12-31	2014-08-13	1	30	2014-01-15	1T3E	2015-11-04	1	89	2015-10-21	2016-04-18	5	1T3E	1	1T3E	0	24
0	2011-07-04	3	2015-05-04		0	1	2014-09-04	1Z3N	2015-05-04	0	464	2012-12-17	2015-08-28	3	1Z3N	2	1Z3N	0	54
1	2011-06-27	0	2015-12-31	2014-09-29	1	0	2014-06-27	1T3E	2015-09-08	1	409	2013-01-16	2016-02-25	5	1T3E	1	1Z3N	0	53
0	2013-11-12	3	2014-03-25		0	30	2014-03-25	1T3E	2014-03-25	1			2014-04-23	1	1T3E	1	1T3E	0	25
1	2011-12-05	0	2015-12-31		0	0	2014-08-19	1Z3N	2015-10-01	0	445	2012-07-19	2015-12-26	2	1Z3N	2	1S3N	0	47
0	2011-09-22	0	2015-12-31		0	0	2014-12-11	1Z3N	2016-01-06	0	417	2013-09-18	2016-06-30	5	1Z3N	2	1S3E	0	52
0	2011-08-21	0	2015-12-31		0	0	2014-12-11	1Z3N	2015-12-08	0	358	2015-12-08	2016-05-26	5	1Z3N	2	1S3N	0	52
1	2011-10-10	3	2014-05-11		0	90	2014-03-25	1Z3N	2014-05-11	0	116	2013-05-28	2014-06-23	1	1Z3N	2	1S3N	0	49
0	2011-10-18	0	2015-12-31	2015-01-16	1	0	2014-12-16	1Z3N	2015-12-18	0	199	2013-05-23	2016-03-11	3	1Z3N	2	1Z3N	0	50
0	2011-10-03	0	2015-12-31		0	90	2014-12-24	1Z3N	2015-12-21	0	249	2014-10-28	2016-06-23	6	1Z3N	2	1Z3N	0	51
1	2014-01-16	3	2014-07-03		0	190	2014-04-10	1Z3N	2014-07-03	0	169	2014-01-30	2014-09-01	2	1Z3N	2	1Z3N	0	22
1	2010-10-20	0	2015-12-31	2015-01-16	1	1	2014-12-17	1T3E	2015-12-24	1	516	2015-07-20	2016-06-17	6	1T3E	1	1Z3N	0	63
1	2011-12-19	0	2015-12-31		0	0	2014-11-21	1Z3N	2016-01-12	0	1447	2013-04-02	2016-01-28	0.5	1Z3N	2	1Z3N	0	49
0	2009-05-11	0	2015-12-31		0	1	2014-10-30	1Z3N	2016-01-20	0	552	2013-12-09	2016-07-14	6	1Z3N	2	1S3N	0	80
0	2010-05-02	0	2015-12-31	2015-07-22	1	1	2014-12-18	1T3N	2016-01-19	0	959	2013-10-29	2016-07-13	6	1T3N	1	1T3N	0	68
1	2008-03-27	0	2015-12-31	2015-01-14	1	1	2014-10-17	1Z3N	2016-01-15	0	219	2014-10-17	2016-07-07	6	1Z3N	2	1S3E	0	94
0	2010-06-30	0	2015-12-31	OUI	1	1	2014-09-29	1Z3N	2016-01-14	0	398	2013-09-20	2016-07-08	6	1Z3N	2	1Z3N	0	67
0	2006-07-14	0	2015-12-31	2014-12-29	1	1	2014-08-14	1T3E	2015-12-26	1	409	2014-05-12	2016-06-23	6	1T3E	1	1S3N	0	114
1	2007-07-31	0	2015-12-31		0	1	2014-10-20	1Z3N	2015-12-28	0	384	2013-10-23	2016-03-23	3	1Z3N	2	1S3N	0	102
0	2009-10-21	0	2015-12-31		0	1	2014-08-25	1Z3N	2015-12-24	0			2016-03-22	3	1Z3N	2	1S3N	0	75
0	2010-12-18	0	2015-12-31	2015-06-19	1	1	2014-10-24	1Z3N	2015-12-18	0	1052	2013-04-23	2016-06-16	6	1Z3N	2	1Z3N	0	61
0	2008-10-20	0	2015-12-31		0	1	2014-10-23	1Z3N	2015-12-16	0	556	2013-10-29	2016-02-20	2	1Z3N	2	1S3N	0	87
0	2012-11-21	0	2015-12-31		0	1	2014-04-28	1T3E	2015-12-16	1	129	2014-01-30	2016-06-22	6	1T3E	1	1T3E	0	38
1	2006-09-27	0	2015-12-31	2015-06-19	1	190	2014-09-22	1Z3N	2015-12-16	0	810	2013-05-30	2016-06-16	6	1Z3N	2	1S3E	0	112
0	2013-02-24	0	2015-12-31		0	0	2014-12-17	1Z3N	2015-10-07	0	366	2015-10-07	2015-11-02	1	1Z3N	2	1Z3N	0	32
0	2005-09-07	0	2015-12-31		0	1	2014-11-24	1T3L	2016-01-13	2			2016-02-06	1	1T3L	1	1S3E	0	124
0	2014-03-17	0	2015-12-31	2014-12-31	1	1	2014-10-14	1T3E	2015-12-24	1	707	2014-10-14	2016-03-25	3	1T3E	1	1T3E	0	22
1	2013-06-12	0	2015-12-31		0	0	2014-12-30	1T3E	2015-09-28	1	348	2015-06-29	2016-03-24	6	1T3E	1	1T3E	0	27
0	2012-06-24	0	2015-12-31		0	140	2014-05-28	1Z3N	2015-11-13	0	278	2015-08-17	2016-02-12	3	1Z3N	2	1Z3N	0	41
1	2011-09-07	3	2015-03-23		0	60	2014-03-24	1T3E	2015-03-23	1			2015-04-21	1	1T3E	1	1Z3N	0	50
0	2013-10-08	0	2015-12-31		0	0	2014-09-18	1T3E	2015-12-03	1			2016-05-31	5	1T3E	1	1T3E	0	26
0	2012-12-10	0	2015-12-31		0	1	2014-09-04	1T3E	2015-12-29	1	435	2013-06-06	2016-07-06	6	1T3E	1	1T3E	0	37
1	2011-05-20	0	2015-12-31	2014-03-11	1	0	2014-08-25	1T3E	2015-10-26	1	295	2012-07-29	2016-04-27	6	1T3E	1	1Z3N	0	54
0	2014-06-10	0	2015-12-31		0	0	2014-12-23	1T3E	2015-11-06	1			2016-04-29	5	1T3E	1	1T3E	0	18
0	2012-10-19	0	2015-12-31	2014-08-08	1	1	2014-07-10	1T3E	2016-01-04	1			2016-03-30	2	1T3E	1	1T3E	0	39
0	2013-12-29	0	2015-12-31		0	60	2014-03-04	1T3E	2015-02-11	1	346	2013-12-29	2015-07-30	5	1T3E	1	1Z3E	0	15
1	2010-04-25	0	2015-12-31	2014-10-23	1	30	2014-05-05	1Z3E	2015-10-14	1	50	2013-12-09	2016-04-15	6	1Z3E	2	1S3N	0	67
1	2008-09-23	0	2015-12-31	2014-11-27	1	1	2014-07-31	1T3E	2016-01-15	1	481	2013-06-10	2016-03-15	2	1T3E	1	1S3N	0	88
1	2008-01-06	0	2015-12-31		0	0	2014-10-13	1Z3N	2015-10-06	0	326	2013-11-19	2016-03-30	5	1Z3N	2	1S3N	0	93
0	2012-10-14	0	2015-12-31	2014-04-11	1	0	2014-08-29	1T3E	2015-10-29	1	294	2014-11-04	2016-04-22	6	1T3E	1	1Z3N	0	37
0	2014-07-15	0	2015-12-31	2014-10-24	1	0	2014-10-24	1T3E	2015-11-20	1			2016-02-12	3	1T3E	1	1T3E	0	16
1	2011-12-21	1	2014-06-02		0	30	2014-05-22	1Z3N	2014-05-22	0	202	2013-03-07	2014-06-19	1	1Z3N	2	1Z3N	0
0	2010-01-26	0	2015-12-31		0	30	2014-01-29	1T3E	2014-08-18	1			2014-09-14	1	1T3E	1		0
1	2012-09-25	0	2015-12-31	2014-02-09	1	90	2014-01-15	1T3E	2015-12-28	1	338	2015-09-29	2016-03-22	3	1T3E	1	1Z3N	0	40
1	2013-11-03	0	2015-12-31	2014-10-15	1	30	2014-01-20	1T3E	2015-02-03	1			2015-10-16	6	1T3E	1	1T3E	0	24
0	2013-10-09	3	2014-06-08		0	30	2014-01-26	1T3E	2014-06-08	1			2014-07-02	1	1T3E	1	1T3E	0	26
0	2009-11-23	0	2015-12-31	2015-04-02	1	0	2014-06-08	1T3E	2015-08-31	1			2015-11-30	3	1T3E	1	1S3N	0	72
0	2013-03-12	0	2015-12-31	2014-11-19	1	0	2014-11-19	1T3E	2015-11-27	1			2016-05-19	6	1T3E	1	1T3E	0	32
0	2013-09-15	0	2015-12-31		0	90	2014-03-25	1T3E	2015-11-12	1			2016-02-02	3	1T3E	1	1T3E	0	26
1	2007-03-26	3	2015-06-26		0	890	2014-12-31	1T3E	2015-06-26	1	90	2015-03-30	2015-08-27	2	1T3E	1	1S3N	0	106
1	2013-11-18	3	2014-07-10		0	20	2014-01-16	1T3E	2014-07-10	1			2014-10-02	3	1T3E	1	1T3E	0	25
0	2013-09-23	0	2015-12-31		0	0	2014-12-19	1T3E	2016-01-20	1			2016-07-14	6	1T3E	1	1T3E	0	28
0	2013-05-05	3	2014-08-25	2014-08-25	1	0	2014-08-25	1T3E	2014-08-25	1	2266	2013-10-08	2014-11-07	3	1T3E	1	1T3E	0	31
1	2013-08-26	0	2015-12-31	2014-09-30	1	0	2014-05-20	1T3E	2016-01-18	1	83	2015-10-13	2016-04-14	3	1T3E	1	1T3E	0	29
1	2013-08-28	3	2014-08-25	2014-08-26	1	0	2014-08-25	1T3E	2014-08-25	1			2015-02-16	6	1T3E	1	1T3E	0	27
0	2013-09-01	0	2015-12-31		0	300	2014-02-09	1T3E	2015-07-31	1	459	2014-06-06	2016-01-27	6	1T3E	1	1T3E	0	23
0	2013-08-05	0	2015-12-31		0	90	2014-03-02	1T3E	2016-01-04	1	614	2015-02-27	2016-06-24	5	1T3E	1	1T3E	0	29
0	2013-07-24	0	2015-12-31	2014-10-11	1	60	2014-04-27	1Z3N	2015-11-25	0	490	2014-02-27	2016-05-18	6	1Z3N	2	1S3N	0	28
1	2013-07-24	3	2014-05-08		0	90	2014-01-29	1T3E	2014-05-08	1			2014-08-03	3	1T3E	1	1T3E	0	28
1	2013-07-22	0	2015-12-31		0	60	2014-01-26	1T3E	2014-09-01	1			2014-10-27	1	1T3E	1	1T3E	0	16
1	2013-08-06	0	2015-12-31		0	0	2014-12-23	1T3E	2015-09-14	1			2016-03-11	6	1T3E	1	1T3E	0	28
1	2012-09-16	0	2015-12-31	2014-12-24	1	1	2014-07-30	1T3E	2015-12-29	1	552	2013-09-23	2016-06-23	6	1T3E	1	1Z3N	0	40
0	2013-06-18	3	2015-01-12		0	90	2014-04-09	1T3E	2015-01-12	1			2015-02-07	1	1T3E	1	1T3E	0	31
0	2013-06-25	3	2014-02-06		0	30	2014-02-06	1T3E	2014-02-06	1			2014-03-04	1	1T3E	1	1T3E	0	22
0	2013-07-17	0	2015-12-31		0	0	2014-12-08	1T3E	2015-08-26	1	893	2015-04-30	2016-02-18	6	1T3E	1	1T3E	0	29
0	2012-08-13	3	2015-01-06		0	30	2014-03-23	1T3E	2015-01-06	1			2015-02-02	1	1T3E	1	1Z3N	0	39
1	2013-02-03	0	2015-12-31		0	0	2014-07-10	1Z3N	2015-09-02	0	285	2014-07-09	2015-12-02	3	1Z3N	2	1Z3N	0	31
1	2007-08-22	0	2015-12-31	2015-04-02	1	90	2014-02-02	1T3E	2015-07-31	1			2016-01-26	6	1T3E	1	1Z3N	0	99
0	2013-05-20	0	2015-12-31	2015-03-18	1	0	2014-11-17	1T3E	2015-11-12	1	741	2013-11-29	2016-05-16	6	1T3E	1	1T3E	0	30
1	2010-04-01	3	2014-04-09		0	0	2014-02-24	1T3E	2014-04-09	1			2014-05-02	1	1T3E	1	1Z3N	0	68
0	2012-11-25	0	2015-12-31	2014-12-19	1	0	2014-12-04	1T3E	2015-09-15	1	208	2013-01-27	2016-03-07	6	1T3E	1	1T3N	0	36
1	2013-03-27	3	2015-05-29		0	90	2014-01-16	1T3L	2015-05-29	2	21	2015-02-03	2015-07-23	2	1T3L	1	1Z3N	0	33
1	2013-03-26	0	2015-12-31		0	0	2014-06-17	1T3E	2015-10-23	1	336	2015-08-07	2016-01-26	3	1T3E	1	1Z3E	0	31
0	2013-03-04	3	2014-03-04		0	30	2014-03-04	1T3E	2014-03-04	1	15	2013-09-01	2014-04-04	1	1T3E	1	1T3E	0	30
0	2009-08-11	0	2015-12-31	2014-08-10	1	0	2014-05-22	1T3E	2015-08-14	1	515	2014-05-22	2015-09-15	1	1T3E	1	1S3N	0	75
0	2006-11-28	0	2015-12-31		0	0	2014-12-23	1Z3N	2015-12-15	0	616	2013-02-12	2016-02-10	2	1Z3N	2	1S3N	0	109
1	2012-05-14	3	2015-01-19		0	30	2014-05-26	1Z3N	2015-01-19	0	22	2014-11-20	2015-02-16	1	1Z3N	2	1Z3N	1	43
0	2013-07-29	0	2015-12-31	2014-05-08	1	0	2014-04-29	1T3E	2015-10-05	1	290	2013-08-27	2016-03-29	5	1T3E	1	1Z3E	0	28
0	2013-02-17	3	2014-10-10		0	180	2014-06-15	1T3E	2014-10-10	1	237	2014-03-18	2014-11-06	1	1T3E	1	1S3E	0	35
0	2010-09-28	0	2015-12-31	2015-01-26	1	0	2014-11-19	1Z3N	2016-01-04	0	511	2013-02-10	2016-03-04	2	1Z3N	2	1S3N	0	64
0	2006-09-25	0	2015-12-31		0	0	2014-07-17	1Z3N	2015-10-14	0	550	2013-10-21	2016-04-08	6	1Z3N	2	1S3N	0	109
0	2012-11-04	0	2015-12-31		0	680	2014-12-26	1Z3N	2015-12-15	0	389	2013-09-01	2016-03-10	3	1Z3N	2	1Z3N	0	37
0	2013-02-18	0	2015-12-31	2014-12-24	1	1	2014-10-15	1T3E	2015-12-28	1			2016-06-24	6	1T3E	1	1T3E	0	35
0	2012-07-22	3	2014-08-18		0	60	2014-01-15	1T3E	2014-08-18	1	766	2013-09-18	2014-09-18	1	1T3E	1	1T3N	0	33
0	2012-07-08	3	2014-03-30		0	90	2014-03-30	1T3N	2014-03-30	0	142	2013-02-06	2014-06-23	3	1T3N	1	1T3N	0	41
1	2012-04-29	0	2015-12-31		0	90	2014-03-27	1T3E	2015-09-09	1	261	2012-04-29	2016-02-29	5	1T3E	1	1T3E	0	41
0	2012-04-24	3	2014-11-28		0	60	2014-04-01	1T3E	2014-11-28	1	485	2013-06-11	2014-12-31	1	1T3E	1	1T3N	0	36
0	2013-08-26	0	2015-12-31	2014-12-24	1	1	2014-12-24	1T3E	2015-12-17	1			2016-06-09	6	1T3E	1	1T3E	0	28
0	2012-07-23	0	2015-12-31		0	20	2014-01-26	1T3E	2014-03-27	1	227	2014-02-27	2014-04-29	1	1T3E	1	1T3N	0
0	2012-11-12	0	2015-12-31	2014-07-30	1	1	2014-06-02	1T3E	2016-01-04	1			2016-03-01	2	1T3E	1	1T3E	0	38
0	2012-02-12	0	2015-12-31	2014-12-22	1	0	2014-09-25	1T3E	2015-08-21	1	451	2013-01-11	2016-02-09	6	1T3E	1	1T3N	0	45
0	2012-01-23	0	2015-12-31		0	0	2014-06-20	1T3E	2015-08-13	1	506	2012-06-24	2015-11-04	3	1T3E	1	1Z3N	0	43
1	2011-12-26	0	2015-12-31		0	1	2014-10-07	1T3E	2015-12-24	1	406	2014-07-29	2016-06-17	6	1T3E	1	1T3N	0	49
0	2011-12-26	3	2014-10-07		0	90	2014-04-09	1T3E	2014-10-07	1	55	2013-08-11	2014-11-03	1	1T3E	1	1S3E	0	40
0	2012-03-20	0	2015-12-31	2014-10-10	1	0	2014-07-14	1Z3N	2015-03-24	0	183	2013-05-28	2015-10-13	6	1Z3N	2	1Z3N	0	44
1	2011-12-11	3	2014-03-05		0	16	2014-01-14	1T3E	2014-03-05	1			2014-03-18	2	1T3E	1	1T3E	0	40
0	2011-12-06	0	2015-12-31	2014-11-14	1	90	2014-03-23	1T3E	2015-10-05	1	164	2012-06-06	2016-04-30	6	1T3E	1	1T3E	0	47
1	2011-12-07	0	2015-12-31		0	90	2014-11-11	1T3E	2015-12-28	1	293	2015-07-01	2016-03-22	3	1T3E	1	1T3E	0	49
0	2011-12-18	3	2015-01-13	2015-01-13	1	90	2014-03-18	1T3E	2015-01-13	1	108	2013-02-10	2015-07-14	6	1T3E	1	1T3E	0	49
1	2011-11-27	3	2015-01-23	2015-01-23	1	1	2014-09-17	1T3E	2015-01-23	1	987	2013-04-17	2015-07-18	6	1T3E	1	1T3E	0	50
1	2011-11-22	3	2015-02-18	2014-08-19	1	0	2014-08-18	1T3E	2015-02-18	1	453	2012-04-16	2015-08-17	6	1T3E	1	1T3N	0	50
0	2011-11-09	0	2015-12-31		0	0	2014-09-12	1T3E	2015-12-16	1	588	2013-05-14	2016-06-16	6	1T3E	1	1T3N	0	49
0	2011-10-27	0	2015-12-31	2014-12-17	1	1	2014-09-26	1T3E	2016-01-04	1	767	2015-06-23	2016-02-01	1	1T3E	1	1T3N	0	51
0	2011-10-17	3	2015-06-02		0	99	2014-08-26	1T3E	2015-06-02	1	343	2013-04-10	2015-07-31	1	1T3E	1	1T3N	1	51
0	2013-10-20	0	2015-12-31	R6M	1	0	2014-10-24	1T3E	2015-05-22	1	732	2014-04-29	2015-11-18	6	1T3E	1	1T3E	0	19
0	2011-10-16	0	2015-12-31	2014-12-29	1	1	2014-10-30	1T3E	2015-12-30	1	327	2013-12-26	2016-06-23	6	1T3E	1	1T3N	0	51
0	2013-07-19	0	2015-12-31		0	0	2014-06-10	1T3E	2015-08-12	1	598	2015-08-12	2015-09-11	1	1T3E	1	1T3E	0	25
0	2011-08-28	0	2015-12-31	2014-08-27	1	0	2014-08-26	1T3E	2015-08-06	1	279	2013-12-04	2016-02-12	6	1T3E	1	1T3N	0	51
1	2011-08-28	0	2015-12-31	2015-09-18	1	0	2014-08-17	1T3E	2015-09-18	1	304	2014-02-09	2016-03-17	6	1T3E	1	1T3E	0	49
0	2011-09-20	0	2015-12-31	2014-11-08	1	0	2014-08-10	1T3E	2015-10-15	1	609	2013-11-12	2016-04-15	6	1T3E	1	1T3N	0	50
1	2011-06-15	0	2015-12-31	2014-01-08	1	0	2014-07-30	1T3E	2015-07-22	1	672	2013-04-29	2016-01-22	6	1T3E	1	1S3E	0	53
0	2011-06-22	0	2015-12-31	2014-05-30	1	0	2014-05-29	1T3E	2015-05-18	1	460	2013-10-15	2015-11-20	6	1T3E	1	1T3E	0	53
1	2011-04-06	0	2015-12-31	2014-08-19	1	0	2014-08-18	1T3E	2015-11-23	1	862	2013-09-10	2016-05-18	6	1T3E	1	1Z3N	0	55
0	2014-03-12	0	2015-12-31		0	0	2014-09-08	1T3E	2015-12-30	1	738	2015-07-08	2016-06-23	6	1T3E	1	1T3E	0	22
1	2011-02-16	0	2015-12-31	2014-09-29	1	0	2014-09-29	1T3E	2015-09-17	1	430	2013-03-03	2016-03-17	6	1T3E	1	1Z3N	0	57
0	2011-02-09	0	2015-12-31	2014-06-23	1	0	2014-06-22	1T3E	2015-12-18	1	1259	2014-03-17	2016-06-24	6	1T3E	1	1Z3N	0	58
0	2011-01-04	3	2014-09-17	2014-09-17	1	0	2014-09-17	1Z3N	2014-09-17	0	407	2013-07-14	2015-03-12	6	1Z3N	2	1Z3N	0	58
0	2010-09-20	0	2015-12-31	2014-08-18	1	0	2014-08-17	1T3E	2015-08-06	1	371	2014-08-18	2016-02-12	6	1T3E	1	1Z3N	0	62
1	2011-01-23	0	2015-12-31		0	1	2014-09-26	1T3E	2015-12-21	1	604	2013-10-27	2016-06-20	6	1T3E	1	1Z3N	0	59
0	2010-08-10	0	2015-12-31	2014-08-22	1	0	2014-08-21	1T3E	2016-01-07	1	493	2016-01-07	2016-07-05	6	1T3E	1	1S3N	0	65
1	2010-03-28	0	2015-12-31		0	0	2014-12-05	1Z3N	2015-08-04	0	670	2013-01-21	2016-02-02	6	1Z3N	2	1Z3N	0	65
0	2010-02-21	1	2015-02-05	2014-04-08	1	0	2014-08-01	1T3E	2014-08-01	1	723	2014-03-30	2015-01-28	5	1T3E	1	1Z3N	0	69
0	2011-09-20	0	2015-12-31	2015-02-26	1	1	2014-12-02	1T3E	2015-08-20	1	401	2013-04-01	2016-02-11	6	1T3E	1	1T3N	0	52
0	2010-07-19	0	2015-12-31	2014-07-18	1	0	2014-07-17	1T3E	2015-01-12	1	351	2012-08-05	2015-07-09	6	1T3E	1	1Z3N	0	66
0	2010-01-12	0	2015-12-31		0	390	2014-05-14	1Z3N	2015-08-10	0	220	2015-01-26	2016-04-08	6	1Z3N	2	1S3N	0	67
0	2009-12-14	0	2015-12-31	2014-09-24	1	0	2014-08-18	1Z3N	2015-09-18	0	229	2012-11-19	2016-03-16	6	1Z3N	2	1S3N	0	71
1	2007-07-16	0	2015-12-31		0	1	2014-09-22	1Z3N	2016-01-06	0			2016-07-01	6	1Z3N	2	1S3N	0	102
1	2014-01-29	0	2015-12-31	2015-12-30	1	1	2014-11-04	1T3E	2015-12-30	1	382	2014-06-04	2016-06-27	6	1T3E	1	1T3E	0	24
0	2010-07-13	0	2015-12-31	2015-06-30	1	1	2014-07-04	1Z3N	2015-12-30	0			2016-06-04	6	1Z3N	2	1S3N	0	66
0	2013-05-15	0	2015-12-31		0	1	2014-10-08	1T3E	2015-12-28	1	230	2014-06-05	2016-06-27	6	1T3E	1	1T3E	0	32
0	2008-09-05	0	2015-12-31		0	1	2014-10-03	1Z3N	2015-12-28	0	412	2013-10-09	2016-06-23	6	1Z3N	2	1S3N	0	88
0	2014-03-08	0	2015-12-31	2015-06-24	1	1	2014-11-24	1T3E	2015-12-24	1	987	2014-09-15	2016-06-16	6	1T3E	1	1T3E	0	22
0	2007-06-05	0	2015-12-31	2015-06-29	1	1	2014-07-08	1T3E	2015-12-24	1	657	2013-03-14	2016-06-16	6	1T3E	1	1S3N	0	103
1	2006-09-14	0	2015-12-31		0	1	2014-09-19	1T3E	2015-12-22	1	316	2014-09-19	2016-06-20	6	1T3E	1	1S3N	0	112
0	2006-03-29	0	2015-12-31		0	1	2014-09-22	1T3E	2015-12-21	1	561	2015-12-21	2016-06-15	6	1T3E	1	1S3N	0	118
0	2011-11-23	0	2015-12-31		0	1	2014-09-17	1T3E	2015-12-18	1	186	2013-11-21	2016-06-09	6	1T3E	1	1T3N	0	50
0	2011-01-11	0	2015-12-31		0	1	2014-11-11	1Z3N	2015-12-21	0	422	2014-05-20	2016-03-21	3	1Z3N	2	1Z3N	0	60
0	2009-11-22	3	2014-11-19	2014-04-08	1	0	2014-11-19	1T3E	2014-11-19	1	154	2014-11-19	2015-05-12	6	1T3E	1	1S3N	0	72
0	2006-05-10	0	2015-12-31		0	320	2014-11-20	1Z3N	2015-12-28	0			2016-01-19	1	1Z3N	2	1S3N	0	115
1	2009-11-15	0	2015-12-31		0	0	2014-12-01	1Z3N	2015-08-21	0	1015	2014-03-02	2016-02-15	6	1Z3N	2	1T3N	0	70
1	2012-04-04	0	2015-12-31	2015-01-06	1	1	2014-09-22	1T3E	2015-12-30	1	327	2015-01-06	2016-06-23	6	1T3E	1	1T3E	0	45
0	2012-06-25	0	2015-12-31		0	0	2014-10-09	1T3E	2015-12-01	1			2016-05-31	5	1T3E	1	1T3E	0	42
0	2012-02-14	0	2015-12-31		0	1	2014-08-12	1T3E	2016-01-04	1			2016-02-03	1	1T3E	1	1T3N	0	47
0	2007-10-24	0	2015-12-31	2014-09-16	1	0	2014-09-16	1Z3N	2015-09-10	0	619	2012-06-20	2016-03-07	6	1Z3N	2	1S3N	0	95
1	2009-06-08	0	2015-12-31	2014-09-15	1	1	2014-08-03	1T3E	2015-08-31	1			2016-02-24	6	1T3E	1	1S3N	0	78
0	2010-01-17	0	2015-12-31	R6M	1	1	2014-06-08	1T3E	2015-02-02	1			2015-07-27	5	1T3E	1	1S3N	0	72
1	2012-10-29	0	2015-12-31	R6M	1	0	2014-09-01	1T3E	2015-09-01	1			2016-03-07	6	1T3E	1	1T3E	0	35
1	2008-04-29	0	2015-12-31	R6M	1	0	2014-10-07	1T3E	2015-09-21	1			2016-03-18	6	1T3E	1	1S3N	0	91
0	2008-10-28	0	2015-12-31		0	0	2014-11-12	1T3E	2015-12-10	1			2016-06-02	6	1T3E	1	1S3N	0	86
0	2012-08-07	0	2015-12-31	2014-06-12	1	1	2014-03-14	1T3E	2015-04-03	1			2015-10-01	6	1T3E	1	1T3E	0	40
1	2007-03-12	0	2015-12-31		0	1	2014-05-23	1Z3N	2016-01-04	0			2016-04-01	3	1Z3N	2	1S3N	0	106
0	2009-02-16	0	2015-12-31		0	598	2014-06-29	1T3E	2015-09-21	1			2016-03-14	6	1T3E	1	1S3N	0	79
0	2013-12-23	0	2015-12-31	R6M	1	0	2014-09-01	1T3E	2015-08-24	1	321	2015-02-26	2016-02-11	6	1T3E	1	1T3E	0	21
0	2013-12-22	0	2015-12-31	R6M	1	0	2014-08-17	1T3E	2015-10-06	1			2015-11-05	1	1T3E	1	1T3E	0	22
0	2013-12-30	0	2015-12-31	R6M	1	0	2014-08-25	1T3E	2015-11-04	1	736	2014-03-11	2016-04-18	5	1T3E	1	1T3E	0	23
0	2013-11-07	0	2015-12-31		0	0	2014-12-23	1T3E	2015-09-16	1	631	2014-12-23	2016-03-10	6	1T3E	1	1T3E	0	22
0	2009-03-02	0	2015-12-31	2015-12-31	1	1	2014-10-10	1Z3N	2015-12-31	0	418	2015-06-08	2016-06-28	6	1Z3N	2	1S3N	0	82
1	2009-05-12	0	2015-12-31	2014-09-03	1	0	2014-09-02	1T3E	2015-08-21	1			2016-02-18	6	1T3E	1	1S3N	0	75
0	2010-09-28	0	2015-12-31		0	0	2014-11-24	1T3E	2015-11-19	1	383	2013-09-17	2016-05-13	6	1T3E	1	1S3N	0	62
1	2008-07-29	0	2015-12-31		0	0	2014-08-31	1Z3N	2015-10-16	0	325	2015-02-03	2016-04-13	6	1Z3N	2	1S3N	0	88
0	2014-03-09	0	2015-12-31		0	0	2014-12-03	1T3E	2015-08-27	1			2016-02-25	6	1T3E	1	1T3E	0	20
0	2008-03-02	0	2015-12-31	2015-01-08	1	1	2014-03-07	1T3E	2016-01-04	1			2016-03-03	2	1T3E	1	1S3N	0	94
0	2009-05-10	0	2015-12-31	R6M	1	0	2014-06-02	1T3E	2015-09-16	1	520	2013-05-29	2016-03-28	6	1T3E	1	1S3N	0	76
0	2008-10-12	0	2015-12-31		0	0	2014-07-30	1T3E	2015-08-14	1			2016-02-08	6	1T3E	1	1S3E	0	82
0	2008-10-12	0	2015-12-31	2015-03-16	1	0	2014-05-06	1T3E	2015-12-17	1	781	2015-03-16	2016-06-10	6	1T3E	1	1S3N	0	86
0	2008-05-26	0	2015-12-31	R6M	1	0	2014-09-23	1T3E	2015-09-17	1	446	2014-01-07	2016-03-14	6	1T3E	1	1S3N	0	90
0	2010-03-23	0	2015-12-31		0	0	2014-07-31	1T3E	2015-09-16	1	209	2014-08-01	2016-03-14	6	1T3E	1	1S3N	0	66
0	2006-04-27	0	2015-12-31		0	0	2014-12-16	1Z3N	2015-09-15	0	447	2014-11-20	2016-03-19	6	1Z3N	2	1S3N	0	113
0	2010-02-07	0	2015-12-31	2014-09-12	1	0	2014-09-12	1T3E	2015-10-14	1	417	2014-01-01	2016-04-13	6	1T3E	1	1Z3N	0	68
1	2009-09-06	0	2015-12-31	2014-10-15	1	0	2014-10-15	1T3E	2015-09-22	1	549	2013-09-24	2016-03-16	6	1T3E	1	1S3N	0	74
0	2008-08-05	1	2015-01-28		0	520	2014-05-15	1Z3N	2014-12-23	0	621	2013-06-18	2015-01-27	1	1Z3N	2	1S3N	0	87
1	2008-10-26	0	2015-12-31	2015-03-05	1	0	2014-05-22	1T3E	2015-08-31	1	300	2014-11-20	2016-02-24	6	1T3E	1	1S3N	0	83
1	2009-03-17	0	2015-12-31	2014-07-02	1	1	2014-06-10	1T3E	2015-12-28	1	279	2013-06-18	2016-06-22	6	1T3E	1	1S3N	0	81
0	2009-03-15	1	2015-08-02		0	180	2014-06-03	1Z3N	2015-01-16	0	452	2013-09-01	2015-02-19	1	1Z3N	2	1S3N	0	80
1	2008-06-15	0	2015-12-31	2014-06-04	1	1	2014-06-04	1T3E	2015-12-31	1	332	2015-12-31	2016-07-07	6	1T3E	1	1S3N	0	91
1	2008-06-23	0	2015-12-31		0	0	2014-11-17	1T3E	2016-01-14	1	518	2014-03-02	2016-07-11	6	1T3E	1	1S3N	0	91
0	2007-10-30	0	2015-12-31	2014-09-18	1	0	2014-09-18	1T3E	2015-09-09	1	445	2013-08-19	2016-03-14	6	1T3E	1	1S3E	0	95
0	2008-01-29	1	2015-09-08		0	0	2014-08-19	1T3E	2015-05-22	1	411	2013-02-27	2015-09-14	4	1T3E	1	1S3N	0	92
0	2013-10-20	0	2015-12-31		0	44	2014-02-04	1T3E	2015-09-28	1			2016-03-31	6	1T3E	1	1T3E	0	23
1	2011-10-29	0	2015-12-31	2014-12-12	1	1	2014-10-15	1T3E	2015-12-03	1	847	2013-12-12	2016-06-01	6	1T3E	1	1T3E	0	50
0	2008-02-18	0	2015-12-31	2014-09-23	1	0	2014-09-23	1T3E	2015-09-15	1	464	2013-08-13	2016-03-15	6	1T3E	1	1S3N	0	91
1	2005-11-29	0	2015-12-31	2014-06-03	1	0	2014-06-02	1Z3E	2015-08-10	1	498	2013-12-01	2016-02-02	6	1Z3E	2	1S3N	0	120
0	2007-02-04	0	2015-12-31	2014-07-25	1	0	2014-07-24	1T3E	2015-08-18	1	856	2013-01-10	2016-02-22	6	1T3E	1	1S3N	0	102
0	2007-05-23	0	2015-12-31	2014-10-15	1	0	2014-06-16	1T3E	2015-11-03	1	608	2013-03-10	2016-04-04	5	1T3E	1	1S3N	0	102
0	2008-08-07	0	2015-12-31		0	1	2014-12-11	1T3E	2015-12-15	1	832	2013-09-12	2016-03-28	3	1T3E	1	1S3N	0	88
1	2008-03-04	0	2015-12-31	2014-05-30	1	0	2014-05-29	1T3E	2015-09-21	1	788	2013-09-02	2016-03-17	6	1T3E	1	1S3N	0	92
0	2007-06-04	0	2015-12-31		0	0	2014-06-02	1T3E	2015-09-25	1	815	2013-12-02	2016-03-21	6	1T3E	1	1S3N	0	99
0	2011-12-14	1	2015-02-02	R6M	1	0	2014-08-20	1T3E	2014-08-20	1	714	2013-06-26	2015-02-19	6	1T3E	1	1T3E	0	47
0	2007-01-07	0	2015-12-31		0	0	2014-10-29	1T3E	2015-10-21	1	732	2014-03-11	2016-04-13	6	1T3E	1	1S3N	0	105
0	2007-07-16	0	2015-12-31	R6M	1	0	2014-07-14	1T3E	2015-10-08	1	586	2013-09-08	2016-04-04	6	1T3E	1	1S3N	0	102
1	2013-10-31	0	2015-12-31		0	0	2014-09-29	1T3E	2015-12-07	1	447	2014-05-26	2016-06-01	6	1T3E	1	1T3E	0	26
0	2013-10-08	0	2015-12-31		0	0	2014-06-23	1T3E	2015-06-24	1			2015-12-18	6	1T3E	1	1T3E	0	23
0	2013-09-15	0	2015-12-31	R6M	1	0	2014-08-14	1T3E	2016-01-12	1	1146	2014-04-07	2016-04-12	3	1T3E	1	1T3E	0	28
0	2013-08-28	0	2015-12-31	2014-06-24	1	0	2014-06-23	1T3E	2015-12-16	1			2016-06-08	6	1T3E	1	1T3E	0	28
1	2013-07-31	0	2015-12-31		0	0	2014-10-17	1T3E	2015-11-19	1	585	2015-04-27	2016-05-13	6	1T3E	1	1T3E	0	28
1	2013-07-07	0	2015-12-31	2014-02-06	1	0	2014-11-26	1T3E	2015-05-22	1	206	2015-05-22	2015-11-20	6	1T3E	1	1T3E	0	28
0	2013-07-02	0	2015-12-31	2014-07-24	1	0	2014-08-26	1T3E	2015-09-21	1	397	2013-07-02	2016-03-18	6	1T3E	1	1Z3E	0	28
0	2013-07-03	3	2014-09-15		0	0	2014-06-03	1T3E	2014-09-15	1	620	2014-01-26	2014-10-22	1	1T3E	1	1T3E	0	28
0	2013-06-19	0	2015-12-31		0	110	2014-08-18	1T3E	2015-09-29	1	380	2013-12-18	2016-03-22	6	1T3E	1	1T3E	0	28
0	2013-05-28	0	2015-12-31	2014-06-26	1	0	2014-06-25	1T3E	2016-01-14	1	237	2013-12-15	2016-07-13	6	1T3E	1	1T3E	0	32
0	2013-05-28	0	2015-12-31	2014-08-22	1	0	2014-08-21	1T3E	2015-08-20	1			2016-02-15	6	1T3E	1	1T3E	0	30
0	2013-06-02	3	2014-09-12		0	0	2014-09-12	1T3E	2014-09-12	1			2014-10-16	1	1T3E	1	1T3E	0	29
1	2013-06-02	3	2015-03-09		0	0	2014-11-14	1T3E	2015-03-09	1	217	2013-12-05	2015-06-04	3	1T3E	1	1T3E	0	29
0	2013-04-29	0	2015-12-31	2014-07-24	1	0	2014-07-23	1T3E	2015-09-07	1	380	2013-09-19	2016-03-03	6	1T3E	1	1T3E	0	31
0	2013-04-14	0	2015-12-31	2014-08-25	1	0	2014-08-24	1Z3E	2015-07-07	1	667	2013-08-25	2015-12-31	5	1Z3E	2	1Z3N	0	31
0	2013-04-09	3	2014-06-26		0	0	2014-06-26	1T3E	2014-06-26	1	679	2013-09-26	2014-07-20	1	1T3E	1	1T3E	0	33
1	2013-03-27	0	2015-12-31	2014-02-09	1	0	2014-09-01	1T3E	2015-08-28	1	297	2014-01-01	2016-02-18	6	1T3E	1	1Z3E	0	32
0	2013-02-20	0	2015-12-31	R6M	1	0	2014-08-13	1T3N	2015-12-01	0	746	2013-09-05	2016-05-26	5	1T3N	1	1T3E	0	34
1	2013-02-13	0	2015-12-31	2014-09-12	1	0	2014-05-02	1Z3E	2015-09-03	1	271	2014-02-26	2016-02-22	5	1Z3E	2	1Z3E	0	33
0	2013-01-01	0	2015-12-31		0	0	2014-11-27	1T3E	2015-11-30	1	500	2013-12-29	2016-02-23	3	1T3E	1	1T3N	0	35
1	2013-01-09	1	2015-10-01	2015-02-16	1	1	2014-12-18	1T3E	2015-08-07	1	288	2014-11-18	2015-11-12	3	1T3E	1	1Z3N	0	34
0	2012-12-06	0	2015-12-31	2014-11-25	1	1	2014-07-24	1T3E	2015-12-18	1	659	2015-11-11	2016-06-10	6	1T3E	1	1T3E	0	36
0	2012-12-11	0	2015-12-31	2015-03-24	1	0	2014-08-21	1T3E	2015-09-17	1	187	2013-08-27	2016-03-17	6	1T3E	1	1T3E	0	35
1	2012-11-13	0	2015-12-31	2014-05-23	1	0	2014-05-22	1T3E	2015-11-23	1	273	2015-05-22	2016-05-16	6	1T3E	1	1T3E	0	36
0	2012-11-11	0	2015-12-31		0	0	2014-11-05	1T3E	2016-01-18	1	493	2013-05-12	2016-02-15	1	1T3E	1	1T3E	0	38
0	2012-10-21	3	2014-10-14		0	0	2014-08-04	1T3E	2014-10-14	1			2014-10-28	2	1T3E	1	1T3E	1	37
0	2012-11-12	0	2015-12-31		0	0	2014-12-01	1T3E	2015-07-30	1			2016-01-27	6	1T3E	1	1T3E	0	33
1	2012-10-10	0	2015-12-31	2014-08-25	1	0	2014-08-13	1T3E	2015-08-26	1	768	2013-07-08	2016-02-18	6	1T3E	1	1T3E	0	37
0	2012-08-28	0	2015-12-31	2014-09-29	1	0	2014-09-29	1T3E	2015-09-16	1	203	2013-07-09	2016-03-10	6	1T3E	1	1Z3N	0	39
0	2012-06-11	0	2015-12-31		0	0	2014-11-05	1T3E	2015-11-09	1	840	2013-07-09	2016-02-04	3	1T3E	1	1Z3N	0	41
1	2012-05-21	0	2015-12-31	2014-08-09	1	1	2014-10-13	1T3E	2015-12-03	1	384	2013-06-26	2016-06-07	6	1T3E	1	1Z3N	0	43
0	2012-04-29	0	2015-12-31	2014-01-07	1	0	2014-06-30	1T3E	2014-12-31	1	526	2013-08-29	2015-07-02	6	1T3E	1	1Z3E	0	45
0	2012-04-22	0	2015-12-31	2014-12-25	1	0	2014-08-20	1T3E	2015-08-14	1	330	2013-03-24	2016-02-08	6	1T3E	1	1T3E	0	43
1	2012-06-03	0	2015-12-31		0	0	2014-07-16	1T3L	2015-12-10	2	1161	2013-08-29	2016-02-08	2	1T3L	1	1T3L	0	42
0	2012-05-06	0	2015-12-31		0	0	2014-11-12	1T3E	2015-10-01	1	209	2015-06-30	2016-03-29	5	1T3E	1	1T3E	0	41
0	2012-04-11	0	2015-12-31	2014-09-22	1	1	2014-09-22	1T3E	2015-09-21	1	469	2015-09-21	2016-03-23	6	1T3E	1	1T3N	0	43
0	2012-04-22	0	2015-12-31	2014-06-19	1	0	2014-06-18	1T3E	2015-07-15	1	955	2013-11-11	2016-01-08	6	1T3E	1	1T3E	0	43
1	2012-03-19	0	2015-12-31	2014-08-28	1	0	2014-08-27	1T3E	2015-08-20	1	158	2015-02-24	2016-02-18	6	1T3E	1	1T3E	0	44
1	2012-03-27	3	2014-06-24		0	0	2014-06-24	1T3E	2014-06-24	1	408	2013-03-26	2014-12-18	6	1T3E	1	1T3E	0	44
0	2009-05-10	0	2015-12-31	2014-08-29	1	0	2014-03-23	1T3E	2015-08-21	1	758	2013-04-09	2016-02-15	6	1T3E	1	1S3N	0	78
0	2012-01-25	0	2015-12-31	2014-06-10	1	0	2014-07-04	1T3E	2015-10-09	1	743	2014-04-09	2015-11-09	1	1T3E	1	1T3N	0	46
0	2012-02-21	3	2014-10-27	2014-04-08	1	0	2014-08-01	1Z3N	2014-10-27	0			2014-11-18	1	1Z3N	2	1T3E	0	45
1	2012-01-02	0	2015-12-31		0	0	2014-12-02	1T3E	2015-09-09	1	341	2014-06-19	2016-01-22	4	1T3E	1	1T3E	0	46
0	2012-02-14	0	2015-12-31	2014-01-08	1	0	2014-07-31	1T3E	2015-07-31	1	1044	2013-08-11	2016-01-25	6	1T3E	1	1T3N	0	45
1	2012-01-22	0	2015-12-31	2014-09-30	1	0	2014-10-01	1T3E	2015-08-20	1	183	2014-10-01	2016-02-15	6	1T3E	1	1T3E	0	47
1	2011-11-13	0	2015-12-31	2014-08-08	1	0	2014-08-07	1T3E	2015-09-07	1	629	2013-08-13	2016-03-07	6	1T3E	1	1T3E	0	48
0	2011-11-13	0	2015-12-31		0	0	2014-12-29	1T3E	2015-08-21	1	525	2012-09-30	2016-02-17	6	1T3E	1	1T3E	0	48
0	2011-11-01	0	2015-12-31	2014-06-17	1	0	2014-06-16	1T3E	2015-10-08	1	459	2014-03-18	2016-04-04	6	1T3E	1	1T3N	0	48
0	2013-04-22	0	2015-12-31		0	1	2014-05-15	1T3E	2015-12-28	1	482	2013-04-23	2016-01-26	1	1T3E	1	1T3E	0	33
1	2011-10-12	0	2015-12-31	2014-09-25	1	0	2014-09-26	1T3E	2015-09-03	1	505	2013-03-17	2016-02-25	5	1T3E	1	1T3E	0	50
0	2011-10-09	0	2015-12-31	2014-08-19	1	0	2014-08-18	1T3E	2015-09-07	1	222	2013-03-18	2016-03-02	6	1T3E	1	1Z3N	0	49
0	2011-09-14	0	2015-12-31	2014-05-06	1	0	2014-06-04	1T3E	2015-10-29	1	900	2015-10-29	2016-04-25	6	1T3E	1	1Z3N	0	50
1	2011-09-29	0	2015-12-31	2014-06-26	1	0	2014-06-25	1T3E	2015-07-21	1	361	2013-12-25	2016-01-15	6	1T3E	1	1T3E	0	50
0	2011-08-28	0	2015-12-31	2014-01-09	1	0	2014-08-31	1T3E	2015-08-24	1	647	2012-08-09	2016-02-19	6	1T3E	1	1T3E	0	51
0	2011-07-27	0	2015-12-31	2014-04-08	1	0	2014-08-01	1T3E	2015-08-27	1	475	2013-11-12	2016-02-25	6	1T3E	1	1T3N	0	52
1	2011-07-17	0	2015-12-31	2015-12-30	1	300	2014-07-01	1T3E	2015-12-30	1	576	2015-10-01	2016-06-22	6	1T3E	1	1T3E	0	54
1	2011-07-18	0	2015-12-31	2014-08-26	1	0	2014-08-25	1T3E	2015-09-01	1	266	2014-02-27	2016-02-28	5	1T3E	1	1T3E	0	52
0	2011-06-20	0	2015-12-31		0	0	2014-08-10	1Z3N	2015-09-08	0	606	2013-08-12	2015-12-08	3	1Z3N	2	1Z3N	0	51
0	2011-05-02	0	2015-12-31	2014-03-06	1	0	2014-06-02	1T3E	2015-12-15	1	258	2014-12-01	2016-06-20	6	1T3E	1	1Z3N	0	55
1	2011-05-04	0	2015-12-31		0	0	2014-08-26	1T3E	2015-12-01	1	302	2013-02-05	2016-05-27	5	1T3E	1	1S3N	0	55
0	2011-04-17	0	2015-12-31	2014-09-24	1	0	2014-09-24	1T3E	2015-09-15	1	470	2013-05-26	2016-03-15	6	1T3E	1	1Z3N	0	56
0	2011-04-06	0	2015-12-31	2015-03-12	1	100	2014-06-17	1Z3E	2015-10-28	1	480	2013-12-22	2016-02-12	4	1Z3E	2	1Z3E	0	55
1	2011-01-02	0	2015-12-31	2014-06-13	1	1	2014-06-12	1T3E	2015-12-17	1	59	2015-12-24	2016-06-20	6	1T3E	1	1Z3N	0	59
1	2011-01-16	0	2015-12-31		0	0	2014-10-10	1T3E	2015-11-02	1	474	2014-11-11	2016-04-26	5	1T3E	1	1Z3E	0	58
0	2012-12-25	0	2015-12-31	2014-07-22	1	0	2014-07-22	1T3E	2015-08-31	1	533	2014-03-12	2016-02-23	6	1T3E	1	1T3E	0	35
1	2010-09-15	0	2015-12-31		0	0	2014-11-14	1T3E	2015-11-06	1	198	2014-02-04	2016-05-06	6	1T3E	1	1Z3N	0	62
0	2010-09-14	0	2015-12-31		0	510	2014-06-24	1Z3N	2015-08-25	0	380	2013-06-27	2016-02-17	6	1Z3N	2	1Z3N	0	60
0	2010-07-13	0	2015-12-31		0	0	2014-04-28	1T3E	2015-08-28	1	466	2015-03-03	2016-02-23	6	1T3E	1	1Z3N	0	64
1	2010-07-13	0	2015-12-31	2014-07-22	1	0	2014-03-12	1T3E	2015-08-31	1	524	2013-12-21	2016-02-23	6	1T3E	1	1Z3N	0	64
0	2012-08-28	0	2015-12-31	2015-10-26	1	99	2014-12-03	1T3E	2015-10-26	1	1097	2015-04-30	2016-04-20	6	1T3E	1	1T3N	0	38
0	2010-06-13	0	2015-12-31	2014-09-15	1	0	2014-10-20	1T3E	2015-10-02	1	300	2015-10-02	2016-01-29	3	1T3E	1	1Z3N	0	65
0	2010-06-13	0	2015-12-31	2014-08-28	1	0	2014-08-27	1T3E	2015-08-25	1	427	2014-04-23	2016-02-23	6	1T3E	1	1Z3N	0	65
1	2010-07-25	0	2015-12-31	2014-09-26	1	0	2014-09-26	1T3E	2015-09-14	1	510	2013-09-02	2016-03-11	6	1T3E	1	1Z3N	0	64
0	2010-09-01	0	2015-12-31	2014-09-23	1	0	2014-09-23	1T3E	2015-11-19	1	291	2013-05-06	2016-05-13	6	1T3E	1	1Z3N	0	62
0	2010-09-15	0	2015-12-31	2014-09-15	1	0	2014-08-19	1Z3N	2015-08-31	0	227	2013-06-05	2016-02-25	6	1Z3N	2	1Z3N	0	62
0	2010-04-11	3	2015-04-27		0	100	2014-06-22	1Z3N	2015-04-27	0	425	2012-11-27	2015-07-27	3	1Z3N	2	1S3E	0	69
0	2010-11-14	0	2015-12-31		0	0	2014-11-05	1T3E	2015-11-16	1			2016-04-25	5	1T3E	1	1S3N	0	60
0	2009-09-23	0	2015-12-31	R6M	1	0	2014-10-24	1T3E	2015-09-09	1	363	2013-03-22	2016-03-10	6	1T3E	1	1S3N	0	72
0	2010-03-07	0	2015-12-31	2014-06-11	1	0	2014-11-06	1T3E	2016-01-18	1	505	2014-03-02	2016-04-26	3	1T3E	1	1Z3N	0	70
1	2009-10-06	0	2015-12-31	2014-06-16	1	0	2014-06-15	1T3E	2015-10-16	1	649	2013-11-03	2016-04-15	6	1T3E	1	1S3E	0	73
0	2011-02-16	0	2015-12-31		0	0	2014-11-14	1T3E	2015-11-09	1	1125	2013-04-28	2016-05-09	6	1T3E	1	1Z3E	0	57
0	2009-05-11	0	2015-12-31		0	1	2014-07-30	1T3E	2015-12-24	1	320	2015-10-29	2016-06-22	6	1T3E	1	1S3N	0	79
0	2007-09-10	0	2015-12-31		0	0	2014-09-07	1Z3N	2015-11-30	0	406	2013-08-25	2016-05-25	6	1Z3N	2	1S3N	0	99
0	2009-01-05	0	2015-12-31	2014-06-08	1	0	2014-08-05	1T3E	2015-07-27	1	299	2014-04-02	2016-01-06	6	1T3E	1	1S3N	0	82
0	2008-06-20	0	2015-12-31	2014-03-06	1	0	2014-06-02	1T3E	2015-11-23	1	510	2013-12-04	2016-05-18	6	1T3E	1	1Z3N	0	89
0	2013-07-18	0	2015-12-31		0	0	2014-06-10	1T3E	2015-02-04	1	719	2014-06-10	2015-07-31	5	1T3E	1	1T3E	0	20
0	2009-07-19	0	2015-12-31		0	1	2014-08-11	1Z3N	2014-08-11	0			2014-09-08	1	1Z3N	2	1Z3N	0	77
0	2009-03-15	0	2015-12-31		0	0	2014-08-18	1Z3N	2014-09-25	0			2015-03-18	6	1Z3N	2	1S3N	0	68
0	2009-07-21	0	2015-12-31	2014-08-01	1	1	2014-04-28	1T3E	2016-01-11	1	355	2015-07-13	2016-04-07	3	1T3E	1	1S3N	0	78
0	2008-05-19	0	2015-12-31	2015-07-16	1	420	2014-11-17	1Z3N	2016-01-11	0	784	2014-05-22	2016-04-11	3	1Z3N	2	1S3N	0	92
0	2011-03-17	0	2015-12-31	2015-01-07	1	1	2014-10-16	1Z3N	2016-01-07	0			2016-07-18	6	1Z3N	2	1Z3N	0	58
0	2009-10-29	0	2015-12-31	2015-01-14	1	1	2014-11-14	1Z3N	2016-01-07	0	435	2014-03-17	2016-07-01	6	1Z3N	2	1S3N	0	75
0	2011-08-10	0	2015-12-31	2015-01-26	1	1	2014-09-25	1T3E	2016-01-06	1	615	2014-06-26	2016-07-01	6	1T3E	1	1T3N	0	53
1	2011-03-31	0	2015-12-31	2014-01-08	1	1	2014-11-07	1T3E	2016-01-06	1	661	2014-07-10	2016-07-01	6	1T3E	1	1Z3E	0	58
1	2011-01-10	0	2015-12-31		0	1	2014-11-04	1Z3N	2016-01-04	0	486	2013-10-09	2016-06-30	5	1Z3N	2	1Z3N	0	60
0	2009-05-26	0	2015-12-31		0	1	2014-10-01	1Z3N	2016-01-04	0	955	2013-12-13	2016-06-30	5	1Z3N	2	1S3N	0	80
0	2008-07-23	0	2015-12-31		0	1	2014-03-11	1T3E	2016-01-04	1	276	2013-09-18	2016-04-01	3	1T3E	1	1S3N	0	90
0	2011-06-29	0	2015-12-31		0	1	2014-10-20	1T3E	2015-12-30	1	366	2014-12-22	2016-01-30	1	1T3E	1	1T3E	0	55
0	2013-05-27	0	2015-12-31		0	1	2014-05-20	1T3E	2015-12-28	1	651	2013-12-16	2016-03-23	3	1T3E	1	1T3E	0	32
0	2008-02-19	0	2015-12-31		0	1	2014-12-31	1T3E	2015-12-24	1	594	2013-06-27	2016-06-17	6	1T3E	1	1S3N	0	95
0	2012-05-21	0	2015-12-31		0	1	2014-05-30	1T3E	2015-12-18	1	225	2013-05-27	2016-06-15	6	1T3E	1	1T3E	0	44
0	2013-03-13	0	2015-12-31		0	1	2014-01-20	1T3E	2015-12-18	1	246	2013-10-12	2016-01-14	1	1T3E	1	1T3E	0	34
0	2012-01-18	0	2015-12-31		0	1	2014-12-09	1T3E	2015-12-18	1	634	2014-04-04	2016-03-30	3	1T3E	1	1T3N	0	48
0	2012-06-28	0	2015-12-31		0	1	2014-09-16	1T3E	2015-12-18	1	423	2014-09-17	2016-06-18	6	1T3E	1	1T3E	0	43
0	2006-07-04	0	2015-12-31		0	1	2014-09-15	1T3E	2016-01-15	1	326	2014-09-15	2016-01-27	0.5	1T3E	1	1S3N	0	114
1	2008-10-27	0	2015-12-31	2015-12-30	1	1	2014-09-04	1T3E	2015-12-30	1	432	2014-06-04	2016-06-29	6	1T3E	1	1SN	0	87
0	2008-03-06	0	2015-12-31		0	1	2014-07-10	1Z3N	2015-12-15	0	648	2013-05-17	2016-03-30	3	1Z3N	2	1S3N	0	93
0	2013-03-26	0	2015-12-31		0	1	2014-09-22	1T3E	2015-12-15	1	250	2014-06-25	2016-03-10	3	1T3E	1	1T3E	0	33
1	2008-10-27	0	2015-12-31		0	1	2014-10-13	1Z3N	2015-12-15	0	350	2013-04-19	2016-03-14	3	1Z3N	2	1S3N	0	86
1	2006-06-07	0	2015-12-31		0	1	2014-06-18	1Z3N	2015-12-09	0	549	2013-09-10	2016-06-09	6	1Z3N	2	1S3N	0	115
0	2008-10-22	0	2015-12-31		0	1	2014-10-21	1T3E	2015-12-09	1	228	2013-09-21	2016-06-03	6	1T3E	1	1S3N	0	87
0	2011-12-12	0	2015-12-31	2014-07-24	1	1	2014-07-14	1T3E	2015-12-04	1	589	2014-07-10	2016-01-13	1	1T3E	1	1T3N	0	49
1	2012-06-22	0	2015-12-31		0	1	2014-06-30	1T3E	2015-12-03	1			2016-02-03	2	1T3E	1	1T3E	0	43
0	2014-05-27	0	2015-12-31	2015-01-06	1	1	2014-11-10	1T3E	2016-01-07	1			2016-07-04	6	1T3E	1	1T3E	0	20
0	2009-07-15	0	2015-12-31		0	98	2014-07-24	1T3E	2015-12-22	1	289	2014-12-30	2016-02-27	2	1T3E	1	1S3E	1	78
0	2011-09-12	0	2015-12-31		0	0	2014-10-15	1T3E	2014-10-15	1	497	2014-10-15	2015-01-12	3	1T3E	1	1T3N	0	38
0	2011-12-21	0	2015-12-31		0	0	2014-10-16	1T3E	2015-03-20	1	768	2014-10-16	2015-06-19	3	1T3E	1	1T3N	0	47
0	2010-11-08	0	2015-12-31		0	0	2014-09-12	1Z3N	2015-10-09	0	710	2014-09-12	2016-01-08	3	1Z3N	2	1Z3N	0	59
0	2010-09-21	0	2015-12-31		0	0	2014-11-20	1T3E	2014-11-20	1	431	2014-11-20	2014-12-23	1	1T3E	1	1Z3N	0	51
0	2008-01-21	0	2015-12-31		0	230	2014-12-19	1Z3N	2014-12-19	0	214	2014-12-19	2015-02-20	2	1Z3N	2	1S3L	0	84
0	2012-02-15	0	2015-12-31		0	0	2014-08-29	1T3E	2015-08-03	1	286	2015-06-05	2015-10-30	2	1T3E	1	1T3E	0	44
0	2014-01-01	0	2015-12-31		0	99	2014-12-12	1T3E	2014-12-12	1	333	2014-12-12	2015-01-09	1	1T3E	1	1T3E	0	11
0	2013-07-22	0	2015-12-31		0	99	2014-11-21	1T3E	2014-11-21	1	632	2014-11-21	2015-01-20	2	1T3E	1	1T3E	0	17
0	2013-05-14	3	2014-03-09		0	530	2014-01-09	1T3E	2014-03-09	1	690	2013-05-14	2014-05-12	2	1T3E	1	1T3E	0	23
1	2009-01-02	0	2015-12-31		0	0	2014-08-13	1Z3E	2014-08-13	1	263	2014-08-13	2014-09-11	1	1Z3E	2	1S3N	0
0	2011-10-24	0	2015-12-31		0	180	2014-08-27	1T3E	2014-08-27	1	183	2014-08-27	2014-10-23	2	1T3E	1	1T3E	0
0	2011-01-20	0	2015-12-31		0	0	2014-10-14	1Z3N	2014-10-14	0	238	2014-10-14	2015-01-14	3	1Z3N	2	1Z3N	0	46
1	2011-10-10	0	2015-12-31		0	630	2014-12-04	1T3E	2014-12-04	1	211	2014-12-04	2015-01-02	1	1T3E	1	1T3E	0	38
0	2011-08-18	0	2015-12-31		0	0	2014-12-05	1T3E	2014-12-05	1	724	2014-12-05	2015-03-05	3	1T3E	1	1T3E	0	40
1	2011-07-18	0	2015-12-31		0	0	2014-11-14	1T3E	2014-11-14	1	279	2014-11-14	2015-02-13	3	1T3E	1	1T3E	0	40
0	2010-05-19	0	2015-12-31		0	0	2014-12-29	1T3E	2014-12-29	1	577	2014-12-29	2015-02-27	2	1T3E	1	1Z3N	0	56
0	2010-05-19	0	2015-12-31		0	98	2014-10-31	1Z3N	2014-10-31	0	507	2014-10-31	2015-01-23	3	1Z3N	2	1Z3E	0	54
1	2011-04-05	0	2015-12-31		0	860	2014-10-27	1Z3N	2014-10-27	0	149	2014-10-27	2014-11-07	1	1Z3N	2	1Z3E	0	43
1	2009-12-16	1	2015-05-05		0	0	2014-11-14	1T3E	2015-04-22	1	172	2014-11-14	2015-06-26	2	1T3E	1	1S3N	0	66
0	2014-05-01	0	2015-12-31		0	0	2014-07-21	1T3E	2014-07-21	1	799	2014-07-21	2015-01-19	6	1T3E	1	1Z3N	0
0	2012-02-14	0	2015-12-31		0	0	2014-11-28	1T3E	2015-11-02	1	286	2015-06-05	2016-01-29	2	1T3E	1	1T3E	0	45
0	2012-02-07	0	2015-12-31		0	1	2014-04-01	1T3E	2015-12-02	1	334	2013-12-13	2016-03-02	3	1T3E	1	1T3N	0	46
0	2009-10-13	0	2015-12-31		0	0	2014-04-25	1T3E	2015-10-28	1			2016-01-29	3	1T3E	1	1S3N	0	73
0	2009-10-13	0	2015-12-31		0	1	2014-11-17	1Z3N	2015-12-11	0	284	2014-11-17	2016-01-11	1	1Z3N	2	1S3N	0	74
0	2009-09-29	0	2015-12-31		0	0	2014-08-07	1T3E	2015-11-03	1	257	2014-08-07	2016-02-03	3	1T3E	1	1S3N	0	74
0	2007-12-03	0	2015-12-31		0	1	2014-12-04	1Z3N	2015-12-03	0	519	2014-12-04	2016-03-02	3	1Z3N	2	1S3N	0	96
0	2007-07-17	0	2015-12-31		0	0	2014-10-13	1Z3N	2015-12-11	0	180	2014-10-13	2016-03-11	3	1Z3N	2	1S3N	0	101
0	2007-05-21	0	2015-12-31		0	1	2014-03-11	1T3E	2015-12-22	1			2016-03-22	3	1T3E	1	1S3N	0	103
1	2005-11-08	0	2015-12-31		0	99	2014-12-24	1Z3N	2015-10-21	0	704	2014-12-24	2016-01-19	3	1Z3N	2	1S3N	0	119
0	2005-07-07	0	2015-12-31		0	0	2014-07-17	1T3E	2015-10-12	1			2015-12-31	2	1T3E	1	1S3N	0	123
0	2005-05-26	0	2015-12-31		0	0	2014-11-18	1T3E	2015-11-16	1	236	2014-11-18	2016-02-12	3	1T3E	1	1S3E	0	126
0	2005-12-04	0	2015-12-31		0	290	2014-11-28	1Z3N	2015-10-30	0	368	2014-11-28	2016-01-26	3	1Z3N	2	1S3N	0	119
0	2005-06-14	0	2015-12-31		0	0	2014-05-08	1T3E	2015-10-29	1	548	2014-05-08	2016-01-29	3	1T3E	1	1S3N	0	125
0	2013-12-10	0	2015-12-31		0	1	2014-09-01	1T3E	2015-12-22	1			2016-03-22	3	1T3E	1	1T3E	0	24
0	2013-10-31	0	2015-12-31		0	0	2014-05-09	1T3E	2015-10-08	1			2016-01-14	3	1T3E	1	1T3E	0	24
0	2013-10-03	0	2015-12-31		0	0	2014-06-06	1T3E	2015-10-30	1			2016-01-29	3	1T3E	1	1T3E	0	25
1	2013-08-20	0	2015-12-31		0	1	2014-04-28	1T3E	2015-12-09	1			2016-03-07	3	1T3E	1	1T3E	0	28
0	2013-08-05	0	2015-12-31		0	0	2014-12-12	1T3E	2015-12-10	1	225	2014-12-12	2016-03-08	3	1T3E	1	1T3E	0	28
0	2013-06-19	0	2015-12-31		0	1	2014-06-11	1T3E	2015-12-08	1	233	2013-11-22	2016-02-05	2	1T3E	1	1T3E	0	30
1	2013-04-08	0	2015-12-31		0	0	2014-12-05	1T3E	2015-12-18	1	152	2015-01-06	2016-01-18	1	1T3E	1	1T3E	0	32
0	2013-03-26	0	2015-12-31		0	0	2014-10-20	1T3E	2015-10-05	1	281	2014-10-20	2016-01-05	3	1T3E	1	1T3E	0	31
0	2013-06-11	0	2015-12-31		0	0	2014-12-04	1T3E	2015-11-06	1	371	2014-12-04	2016-01-06	2	1T3E	1	1T3N	0	29
0	2012-12-18	0	2015-12-31		0	710	2014-03-14	1T3E	2015-10-14	1	376	2013-07-13	2016-01-08	3	1T3E	1	1T3E	0	34
0	2012-09-28	0	2015-12-31		0	0	2014-07-16	1T3E	2015-10-12	1	475	2012-09-28	2016-01-08	3	1T3E	1	1T3E	0	37
0	2012-05-21	0	2015-12-31		0	0	2014-06-19	1T3E	2015-12-03	1	355	2014-06-19	2016-02-02	2	1T3E	1	1T3E	0	43
0	2013-12-24	0	2015-12-31		0	0	2014-03-10	1T3E	2015-11-25	1			2016-01-22	2	1T3E	1	1S3E	0	23
0	2013-02-08	0	2015-12-31		0	1	2014-12-23	1T3E	2015-12-28	1	859	2015-01-23	2016-02-26	2	1T3E	1	1T3E	0	34
0	2011-11-28	0	2015-12-31		0	0	2014-11-14	1T3E	2015-11-13	1	770	2014-11-14	2016-02-11	3	1T3E	1	1T3E	0	48
1	2011-11-09	0	2015-12-31		0	0	2014-05-22	1T3E	2015-10-15	1	1240	2013-09-27	2016-01-14	3	1T3E	1	1Z3N	0	47
0	2015-07-24	0	2015-12-31		0	627	2014-10-24	1T3E	2015-12-15	1	509	2013-07-25	2016-01-15	1	1T3E	1	1T3E	0	5
1	2011-10-25	0	2015-12-31		0	0	2014-12-22	1T3E	2015-11-27	1	188	2015-05-21	2015-12-24	1	1T3E	1	1T3E	0	49
0	2011-10-11	0	2015-12-31		0	1	2014-04-24	1T3E	2015-12-04	1	350	2013-01-21	2016-03-01	3	1T3E	1	1T3E	0	50
1	2011-08-01	0	2015-12-31		0	1	2014-07-29	1T3E	2015-12-28	1	514	2012-01-27	2016-02-26	2	1T3E	1	1T3E	0	52
0	2010-10-08	0	2015-12-31		0	0	2014-04-28	1Z3N	2015-10-05	0	185	2013-01-04	2015-12-30	2	1Z3N	2	1Z3N	0	60
1	2010-06-01	0	2015-12-31		0	1	2014-12-02	1Z3N	2015-12-04	0	305	2015-02-27	2016-03-04	3	1Z3N	2	1Z3N	0	66
0	2010-06-01	0	2015-12-31		0	0	2014-12-26	1Z3N	2015-10-23	0	118	2015-07-24	2016-01-22	3	1Z3N	2	1Z3N	0	65
0	2011-09-14	0	2015-12-31		0	1	2014-03-21	1T3E	2015-12-02	1	215	2013-12-13	2016-02-02	2	1T3E	1	1T3N	0	51
1	2009-09-15	0	2015-12-31		0	1	2014-05-16	1T3E	2015-12-18	1	339	2013-04-05	2016-01-25	1	1T3E	1	1S3E	0	75
1	2011-01-07	0	2015-12-31		0	0	2014-01-17	1T3E	2015-12-22	1	436	2013-07-26	2016-03-22	3	1T3E	1	1Z3N	0	59
1	2011-02-10	0	2015-12-31		0	1	2014-12-31	1T3N	2015-12-24	0	831	2014-12-31	2016-03-22	3	1T3N	1	1Z3N	0	58
1	2010-11-22	0	2015-12-31		0	1	2014-03-28	1Z3N	2015-12-04	0	518	2012-10-05	2016-02-02	2	1Z3N	2	1Z3E	0	61
1	2008-08-03	0	2015-12-31		0	0	2014-11-14	1T3E	2015-11-13	1	609	2014-11-14	2016-02-12	3	1T3E	1	1Z3N	0	87
1	2008-06-15	0	2015-12-31		0	130	2014-11-24	1Z3N	2015-12-22	0	325	2015-03-23	2016-03-22	3	1Z3N	2	1S3N	0	90
0	2012-04-11	0	2015-12-31		0	100	2014-03-26	1Z3N	2014-06-26	0	524	2012-04-11	2014-09-24	3	1Z3N	2	1Z3N	0
0	2004-08-24	0	2015-12-31		0	0	2014-07-17	1Z3N	2015-11-19	0	833	2015-11-19	2016-02-19	3	1Z3N	2	1S3N	0	135
0	2014-04-23	0	2015-12-31		0	0	2014-05-07	1T3N	2014-10-13	0	611	2013-09-06	2014-10-28	2	1T3N	1	1T3E	0	7
0	2014-03-05	0	2015-12-31		0	0	2014-06-06	1T3E	2014-06-06	1	409	2014-04-03	2014-09-04	3	1T3E	1	1T3E	0
0	2013-04-22	0	2015-12-31		0	0	2014-11-22	1T3E	2015-09-29	1	224	2013-04-22	2015-11-28	2	1T3E	1	1T3E	0	30
0	2013-02-14	0	2015-12-31		0	0	2014-12-24	1T3E	2015-12-08	1			2016-02-05	2	1T3E	1	1T3E	0	34
0	2012-10-04	0	2015-12-31		0	0	2014-06-09	1T3E	2014-06-09	1	704	2012-10-04	2014-07-13	1	1T3E	1	1T3E	0
0	2012-08-15	0	2015-12-31		0	0	2014-07-20	1Z3N	2014-07-20	0	522	2013-01-07	2014-08-19	1	1Z3N	2	1Z3N	0
0	2012-06-15	0	2015-12-31		0	0	2014-04-24	1T3E	2014-12-09	1	646	2012-06-15	2015-02-07	2	1T3E	1	1T3E	0	31
0	2014-07-04	0	2015-12-31		0	0	2014-10-15	1T3E	2015-03-04	1			2015-04-04	1	1T3E	1	1T3E	0	10
0	2012-06-08	0	2015-12-31		0	0	2014-05-23	1T3E	2014-12-04	1	987	2012-06-08	2015-01-03	1	1T3E	1	1T3E	0	30
0	2012-05-18	0	2015-12-31		0	0	2014-06-08	1T3E	2014-06-08	1	356	2014-04-07	2014-08-08	2	1T3E	1		0
0	2011-07-06	0	2015-12-31		0	0	2014-07-10	1Z3N	2015-02-06	0	1555	2015-02-06	2015-05-06	3	1Z3N	2	1Z3N	0	43
1	2011-03-30	0	2015-12-31		0	0	2014-10-10	1Z3N	2014-10-10	0	381	2014-04-09	2015-01-10	3	1Z3N	2	1Z3N	0	44
1	2011-04-05	0	2015-12-31		0	0	2014-05-22	1Z3N	2015-02-19	0	357	2013-04-08	2015-05-18	3	1Z3N	2	1Z3N	0	46
0	2011-10-31	0	2015-12-31		0	0	2014-12-18	1Z3N	2015-07-20	0	733	2012-01-25	2015-09-19	2	1Z3N	2	1T3N	0	45
0	2011-01-03	0	2015-12-31		0	0	2014-08-27	1Z3N	2014-08-29	0	859	2014-03-24	2014-11-29	3	1Z3N	2	1Z3N	0	45
0	2010-08-25	0	2015-12-31		0	100	2014-07-21	1Z3N	2015-01-16	0	472	2011-11-11	2015-04-18	3	1Z3N	2	1Z3N	0	54
0	2010-06-17	0	2015-12-31		0	0	2014-05-15	1Z3N	2014-11-14	0	299	2013-11-19	2014-12-11	1	1Z3N	2	1Z3N	0	54
0	2010-11-16	0	2015-12-31		0	0	2014-08-19	1Z3N	2014-10-07	0	462	2014-04-07	2014-12-06	2	1Z3N	2	1Z3N	0	48
1	2010-02-07	0	2015-12-31		0	0	2014-07-02	1Z3N	2014-10-22	0	594	2014-02-02	2015-01-17	3	1Z3N	2	1S3N	0	57
1	2012-04-22	0	2015-12-31		0	0	2014-07-03	1T3L	2014-07-03	2	915	2013-02-03	2014-09-05	2	1T3L	1	1T3E	0
0	2013-01-13	0	2015-12-31		0	0	2014-06-06	1T3E	2014-11-21	1			2014-12-26	1	1T3E	1	1Z3N	0	23
0	2009-07-02	0	2015-12-31		0	0	2014-06-17	1Z3N	2014-06-17	0	615	2014-04-01	2014-07-21	1	1Z3N	2	1S3N	0
0	2010-01-19	0	2015-12-31		0	0	2014-05-08	1Z3N	2014-05-08	0	350	2013-11-03	2014-06-06	1	1Z3N	2	1S3N	0
0	2008-01-13	0	2015-12-31		0	0	2014-07-30	1T3E	2015-08-28	1	227	2014-04-06	2015-12-23	4	1T3E	1	1S3N	0	93
1	2011-02-08	0	2015-12-31		0	0	2014-06-09	1Z3N	2015-10-05	0	651	2012-12-11	2016-01-07	3	1Z3N	2	1Z3N	0	57
0	2009-02-13	0	2015-12-31		0	0	2014-12-23	1Z3N	2015-11-19	0	1148	2015-11-19	2016-02-19	3	1Z3N	2	1S3N	0	81
0	2014-01-20	0	2015-12-31		0	0	2014-11-18	1T3E	2015-11-20	1	744	2015-11-20	2016-02-11	3	1T3E	1	1T3E	0	22
1	2004-10-26	0	2015-12-31		0	0	2014-09-24	1Z3N	2015-11-17	0	685	2013-09-25	2016-03-16	4	1Z3N	2	1S3N	0	133
0	2005-11-08	0	2015-12-31		0	0	2014-11-19	1Z3N	2015-11-17	0	722	2015-11-17	2016-02-16	3	1Z3N	2	1S3N	0	120
0	2013-04-08	0	2015-12-31		0	0	2014-11-18	1T3E	2015-11-20	1	497	2015-11-20	2016-02-19	3	1T3E	1	1T3E	0	31
0	2006-12-05	0	2015-12-31		0	0	2014-06-08	1Z3N	2015-11-17	0	718	2015-11-17	2016-02-17	3	1Z3N	2	1S3E	0	107
0	2009-08-09	0	2015-12-31		0	0	2014-12-19	1T3E	2015-11-18	1	797	2015-11-18	2016-02-18	3	1T3E	1	1S3N	0	75
0	2004-11-29	0	2015-12-31		0	0	2014-09-12	1Z3N	2015-10-09	0	355	2015-10-09	2016-01-16	3	1Z3N	2	1S3N	0	132
1	2009-10-05	0	2015-12-31		0	0	2014-05-19	1Z3N	2015-11-17	0	249	2015-11-17	2016-02-17	3	1Z3N	2	1S3N	0	73
1	2006-05-03	0	2015-12-31		0	0	2014-07-14	1Z3N	2015-11-17	0	491	2015-11-17	2016-02-16	3	1Z3N	2	1S3E	0	114
0	2010-05-02	0	2015-12-31		0	150	2014-09-17	1Z3N	2015-11-12	0	169	2015-11-12	2016-02-10	3	1Z3N	2	1Z3N	0	66
0	2008-04-21	0	2015-12-31		0	0	2014-06-12	1Z3N	2015-11-12	0	490	2015-11-12	2016-02-13	3	1Z3N	2	1S3N	0	91
0	2007-07-23	0	2015-12-31		0	0	2014-11-12	1Z3N	2015-11-11	0	520	2015-11-11	2016-02-10	3	1Z3N	2	1S3E	0	100
0	2010-10-17	0	2015-12-31		0	0	2014-08-10	1Z3N	2015-08-13	0	335	2014-07-06	2015-11-13	3	1Z3N	2	1Z3N	0	58
0	2006-11-12	0	2015-12-31		0	0	2014-09-11	1Z3N	2015-11-11	0	621	2015-11-11	2016-02-12	3	1Z3N	2	1S3N	0	108
0	2005-09-27	0	2015-12-31		0	0	2014-12-09	1Z3N	2015-11-06	0	531	2013-10-16	2016-02-08	3	1Z3N	2	1S3E	0	122
0	2006-07-09	0	2015-12-31		0	0	2014-05-08	1Z3N	2015-11-03	0	660	2015-11-03	2016-02-03	3	1Z3N	2	1S3N	0	112
1	2007-04-10	0	2015-12-31		0	99	2014-10-09	1Z3N	2015-08-28	0	1002	2013-01-07	2015-12-01	4	1Z3N	2	1S3N	0	101
0	2007-06-26	0	2015-12-31		0	0	2014-06-01	1Z3N	2015-10-30	0	769	2015-10-30	2016-01-28	3	1Z3N	2	1S3N	0	101
0	2010-04-11	0	2015-12-31		0	0	2014-07-31	1Z3N	2015-10-28	0	582	2014-03-23	2016-01-28	3	1Z3N	2	1Z3N	0	66
1	2010-07-20	0	2015-12-31		0	0	2014-12-03	1Z3N	2015-11-02	0	200	2015-11-02	2016-02-03	3	1Z3N	2	1Z3E	0	64
0	2008-01-28	0	2015-12-31		0	0	2014-05-01	1Z3N	2015-10-24	0	1105	2013-10-02	2016-01-22	3	1Z3N	2	1S3N	0	94
0	2007-12-02	0	2015-12-31		0	0	2014-07-29	1Z3N	2015-11-04	0	599	2013-11-25	2016-01-02	2	1Z3N	2	1S3N	0	95
0	2006-09-26	0	2015-12-31		0	0	2014-07-24	1Z3N	2015-10-31	0	384	2015-10-31	2016-01-30	3	1Z3N	2	1S3E	0	110
1	2008-04-06	0	2015-12-31		0	190	2014-08-25	1Z3N	2015-10-03	0	882	2014-03-19	2016-01-21	3	1Z3N	2	1S3N	0	91
0	2006-03-28	0	2015-12-31		0	0	2014-06-08	1Z3N	2015-10-24	0	501	2013-05-14	2016-01-22	3	1Z3N	2	1S3N	0	116
0	2008-04-09	0	2015-12-31		0	0	2014-07-16	1T3E	2015-10-20	1	430	2014-03-25	2016-01-19	3	1T3E	1	1S3N	0	90
0	2006-08-28	0	2015-12-31		0	230	2014-12-18	1Z3N	2015-10-20	0	529	2013-10-20	2016-01-20	3	1Z3N	2	1S3N	0	110
1	2005-09-06	0	2015-12-31		0	0	2014-07-22	1Z3N	2015-10-22	0	669	2013-03-15	2016-01-22	3	1Z3N	2	1S3N	0	122
0	2006-11-19	0	2015-12-31		0	0	2014-07-21	1Z3N	2015-10-17	0	736	2013-10-28	2015-12-16	2	1Z3N	2	1S3N	0	107
1	2007-11-27	0	2015-12-31		0	0	2014-11-21	1Z3N	2015-10-20	0	543	2014-03-26	2016-01-18	3	1Z3N	2	1S3N	0	96
0	2008-07-15	0	2015-12-31		0	0	2014-04-29	1Z3N	2015-09-17	0	678	2014-04-29	2015-12-17	3	1Z3N	2	1S3N	0	86
1	2007-11-13	0	2015-12-31		0	0	2014-08-13	1Z3N	2015-10-14	0	346	2015-10-14	2016-01-07	3	1Z3N	2	1S3N	0	96
0	2007-07-31	0	2015-12-31		0	0	2014-06-16	1Z3N	2015-10-14	0	693	2015-10-14	2016-01-11	3	1Z3N	2	1S3N	0	100
0	2007-05-14	0	2015-12-31		0	0	2014-06-13	1Z3N	2015-09-15	0	386	2013-09-10	2015-12-15	3	1Z3N	2	1S3N	0	101
1	2007-11-04	0	2015-12-31		0	0	2014-07-13	1Z3N	2015-10-20	0	520	2014-05-13	2016-01-20	3	1Z3N	2	1Z3N	0	95
0	2009-08-11	0	2015-12-31		0	0	2014-06-10	1Z3N	2015-10-15	0	557	2013-04-26	2016-01-15	3	1Z3N	2	1S3N	0	74
0	2006-01-31	0	2015-12-31		0	0	2014-08-12	1Z3N	2015-06-11	0	529	2014-04-01	2015-09-12	3	1Z3N	2	1S3N	0	113
0	2011-01-02	0	2015-12-31		0	0	2014-07-11	1Z3N	2015-10-19	0	569	2013-10-25	2015-12-19	2	1Z3N	2	1Z3N	0	57
0	2005-03-02	0	2015-12-31		0	0	2014-07-18	1T3E	2015-10-13	1	1001	2015-10-13	2016-01-09	3	1T3E	1	1S3N	0	127
1	2011-01-11	0	2015-12-31		0	0	2014-07-17	1Z3N	2015-10-14	0	476	2015-10-14	2016-01-08	3	1Z3N	2	1Z3N	0	58
0	2009-02-03	0	2015-12-31		0	0	2014-06-10	1Z3N	2015-10-03	0	552	2015-10-03	2016-01-02	3	1Z3N	2	1S3N	0	81
0	2006-09-04	0	2015-12-31		0	0	2014-06-02	1Z3N	2015-10-03	0	353	2015-10-03	2015-12-31	2	1Z3N	2	1S3N	0	109
0	2008-03-03	0	2015-12-31		0	0	2014-07-10	1Z3N	2015-10-10	0	803	2015-10-10	2016-01-09	3	1Z3N	2	1S3N	0	91
1	2008-05-12	0	2015-12-31		0	0	2014-07-01	1Z3N	2015-10-08	0	362	2015-10-08	2015-12-07	2	1Z3N	2	1S3N	0	89
0	2008-05-26	0	2015-12-31		0	0	2014-09-17	1Z3N	2015-12-09	0	496	2014-04-08	2016-03-09	3	1Z3N	2	1S3N	0	91
0	2009-04-06	0	2015-12-31		0	0	2014-07-04	1Z3N	2015-10-01	0	917	2014-02-09	2015-12-31	2	1Z3N	2	1S3N	0	78
0	2009-08-17	0	2015-12-31		0	0	2014-03-24	1Z3N	2015-10-06	0	986	2015-10-06	2016-01-04	3	1Z3N	2	1S3E	0	75
0	2006-11-23	0	2015-12-31		0	0	2014-07-01	1Z3N	2015-10-03	0	702	2015-07-03	2016-01-02	3	1Z3N	2	1S3N	0	107
1	2008-03-26	0	2015-12-31		0	0	2014-05-29	1Z3N	2015-10-07	0	579	2015-10-07	2016-01-06	3	1Z3N	2	1S3N	0	92
1	2009-02-10	0	2015-12-31		0	0	2014-06-23	1Z3N	2015-09-26	0	583	2014-03-25	2015-12-24	3	1Z3N	2	1S3N	0	80
0	2012-05-15	0	2015-12-31		0	0	2014-07-03	1T3E	2015-09-30	1	691	2014-06-03	2015-12-30	3	1T3E	1	1T3E	0	41
0	2010-09-07	0	2015-12-31		0	0	2014-07-02	1Z3N	2015-06-27	0	487	2013-01-29	2015-09-30	3	1Z3N	2	1Z3N	0	59
1	2006-08-28	0	2015-12-31		0	0	2014-06-27	1Z3N	2015-05-21	0	453	2014-02-02	2015-08-22	3	1Z3N	2	1S3N	0	107
0	2005-06-14	0	2015-12-31		0	0	2014-06-25	1Z3N	2015-09-22	0	686	2014-03-26	2015-12-19	3	1Z3N	2	1S3N	0	124
0	2009-09-13	0	2015-12-31		0	0	2014-05-29	1Z3N	2015-03-21	0	275	2012-01-24	2015-06-20	3	1Z3N	2	1S3N	0	72
0	2006-05-09	0	2015-12-31		0	0	2014-05-19	1Z3N	2015-09-26	0	796	2013-11-20	2015-12-24	3	1Z3N	2	1S3N	0	113
1	2008-09-08	0	2015-12-31		0	190	2014-07-29	1Z3N	2015-07-21	0	11	2013-09-01	2015-10-20	3	1Z3N	2	1S3N	0	82
0	2008-01-16	0	2015-12-31		0	0	2014-06-05	1Z3N	2015-11-04	0	676	2015-11-04	2016-02-04	3	1Z3N	2	1S3N	0	94
0	2007-09-02	0	2015-12-31		0	0	2014-10-23	1Z3N	2015-09-11	0	790	2013-11-19	2015-12-10	3	1Z3N	2	1S3N	0	96
0	2009-09-09	0	2015-12-31		0	0	2014-07-07	1Z3N	2015-09-22	0	509	2014-04-08	2015-12-19	3	1Z3N	2	1S3N	0	72
0	2005-04-12	0	2015-12-31		0	0	2014-05-11	1T3E	2015-09-15	1	824	2013-05-16	2015-12-15	3	1T3E	1	1S3N	0	126
1	2005-08-16	0	2015-12-31		0	0	2014-08-15	1Z3N	2015-11-18	0	505	2015-11-18	2016-02-18	3	1Z3N	2	1S3N	0	123
0	2011-02-03	0	2015-12-31		0	0	2014-06-30	1Z3N	2015-12-05	0	470	2011-07-31	2016-03-03	3	1Z3N	2	1Z3N	0	58
0	2012-04-17	0	2015-12-31		0	0	2014-07-10	1T3E	2015-10-16	1	876	2013-01-08	2015-12-19	2	1T3E	1	1T3E	0	42
0	2008-11-19	0	2015-12-31		0	0	2014-05-02	1Z3N	2015-11-11	0	442	2015-11-11	2016-02-11	3	1Z3N	2	1S3N	0	84
0	2009-01-19	0	2015-12-31		0	0	2014-03-20	1T3E	2015-09-15	1	440	2014-03-20	2015-12-15	3	1T3E	1	1S3N	0	81
0	2009-02-02	0	2015-12-31		0	0	2014-06-02	1T3E	2015-11-14	1	669	2015-11-14	2016-02-13	3	1T3E	1	1S3N	0	81
0	2012-10-10	0	2015-12-31		0	0	2014-06-10	1Z3N	2015-10-06	0			2016-01-05	3	1Z3N	2	1Z3N	0	37
0	2009-09-08	0	2015-12-31		0	0	2014-07-09	1Z3N	2015-09-15	0	457	2014-04-01	2015-12-15	3	1Z3N	2	1S3N	0	73
0	2008-05-20	0	2015-12-31		0	0	2014-08-30	1Z3N	2015-10-27	0	409	2014-03-25	2016-01-26	3	1Z3N	2	1S3N	0	89
1	2008-07-29	0	2015-12-31		0	0	2014-10-27	1Z3N	2015-10-03	0	485	2014-03-25	2016-01-21	3	1Z3N	2	1S3N	0	88
0	2010-03-15	0	2015-12-31		0	0	2014-10-17	1Z3N	2015-01-15	0	908	2011-12-08	2015-04-17	3	1Z3N	2	1Z3E	0	63
1	2006-11-20	0	2015-12-31		0	100	2014-07-06	1Z3N	2015-11-13	0	293	2015-06-16	2016-02-15	3	1Z3N	2	1S3N	0	108
1	2009-05-17	0	2015-12-31		0	0	2014-06-11	1Z3N	2015-09-26	0	395	2013-12-02	2015-12-24	3	1Z3N	2	1S3N	0	77
1	2009-01-18	0	2015-12-31		0	0	2014-05-29	1Z3N	2015-11-26	0	371	2013-11-29	2016-02-26	3	1Z3N	2	1S3N	0	82
1	2009-04-08	0	2015-12-31		0	0	2014-06-02	1Z3N	2015-09-01	0	541	2013-06-21	2015-12-02	3	1Z3N	2	1S3N	0	78
0	2009-08-24	0	2015-12-31		0	0	2014-10-18	1Z3N	2015-10-17	0	791	2013-12-05	2016-01-18	3	1Z3N	2	1S3N	0	74
1	2009-03-29	0	2015-12-31		0	0	2014-05-21	1Z3N	2015-07-22	0	348	2014-02-23	2015-10-21	3	1Z3N	2	1S3N	0	76
0	2009-05-18	0	2015-12-31		0	0	2014-08-11	1Z3N	2015-09-12	0	541	2013-04-03	2015-12-10	3	1Z3N	2	1S3N	0	76
0	2007-01-07	0	2015-12-31		0	0	2014-05-13	1Z3N	2015-09-12	0	988	2013-05-15	2015-12-11	3	1Z3N	2	1S3E	0	104
0	2008-11-09	0	2015-12-31		0	0	2014-08-15	1T3E	2015-10-15	1	625	2015-10-15	2016-01-15	3	1T3E	1	1S3N	0	84
1	2008-07-16	0	2015-12-31		0	0	2014-05-01	1T3E	2015-10-29	1	559	2013-04-03	2016-01-27	3	1T3E	1	1S3N	0	88
0	2009-07-20	0	2015-12-31		0	0	2014-08-29	1T3E	2015-10-01	1	687	2015-10-01	2016-01-05	3	1T3E	1	1S3N	0	75
0	2007-07-16	0	2015-12-31		0	0	2014-08-22	1Z3N	2015-10-20	0	407	2014-01-22	2016-01-19	3	1Z3N	2	1S3N	0	99
1	2007-07-31	0	2015-12-31		0	0	2014-09-04	1Z3N	2015-10-08	0	1101	2015-10-08	2016-01-05	3	1Z3N	2	1S3N	0	99
0	2007-06-25	0	2015-12-31		0	0	2014-06-03	1Z3N	2015-10-03	0	325	2014-06-03	2016-01-02	3	1Z3N	2	1S3L	0	100
0	2007-06-05	0	2015-12-31		0	0	2014-07-29	1Z3N	2015-09-19	0	541	2014-01-14	2015-12-18	3	1Z3N	2	1S3N	0	100
0	2007-08-06	0	2015-12-31		0	180	2014-08-07	1Z3N	2015-10-19	0	420	2013-02-11	2016-02-06	4	1Z3N	2	1S3E	0	98
0	2009-11-01	0	2015-12-31		0	0	2014-08-24	1Z3N	2015-09-21	0	505	2015-06-17	2015-12-19	3	1Z3N	2	1S3N	0	70
1	2007-11-07	0	2015-12-31		0	0	2014-10-17	1Z3N	2015-10-10	0	362	2015-10-10	2016-01-08	3	1Z3N	2	1S3N	0	95
0	2007-08-29	0	2015-12-31		0	0	2014-07-10	1T3E	2015-07-16	1	173	2015-03-21	2015-09-16	2	1T3E	1	1S3E	0	95
0	2007-10-29	0	2015-12-31		0	0	2014-05-23	1T3E	2015-11-04	1	570	2015-11-04	2016-02-03	3	1T3E	1	1S3L	0	97
1	2007-09-24	0	2015-12-31		0	0	2014-04-09	1Z3N	2015-11-19	0	420	2015-11-19	2016-02-19	3	1Z3N	2	1S3N	0	98
0	2007-12-17	0	2015-12-31		0	0	2014-06-12	1Z3N	2015-08-20	0	331	2015-04-24	2015-11-18	3	1Z3N	2	1S3N	0	92
0	2007-11-21	0	2015-12-31		0	0	2014-05-01	1Z3N	2015-10-05	0	329	2013-04-02	2016-01-04	3	1Z3N	2	1S3N	0	96
1	2008-11-25	0	2015-12-31		0	0	2014-11-06	1Z3N	2015-11-05	0	922	2015-11-05	2016-02-04	3	1Z3N	2	1S3N	0	84
1	2014-03-18	0	2015-12-31		0	0	2014-11-24	1T3E	2015-04-29	1	453	2014-04-15	2015-07-29	3	1T3E	1	1T3E	0	15
0	2013-12-03	0	2015-12-31		0	0	2014-07-24	1T3E	2015-09-10	1	754	2014-12-09	2015-12-09	3	1T3E	1	1T3E	0	21
1	2014-01-16	0	2015-12-31		0	0	2014-07-18	1Z3N	2015-12-05	0	491	2013-10-31	2016-03-05	3	1Z3N	2	1Z3N	0	23
0	2013-05-16	0	2015-12-31		0	0	2014-05-04	1T3E	2015-11-03	1	344	2013-05-16	2016-02-01	3	1T3E	1	1T3E	0	30
1	2013-03-05	0	2015-12-31		0	0	2014-09-19	1T3E	2015-11-19	1	474	2015-11-19	2016-02-17	3	1T3E	1	1T3E	0	32
0	2012-11-22	0	2015-12-31		0	0	2014-05-21	1T3E	2015-09-12	1	0	2014-02-16	2015-12-12	3	1T3E	1	1T3E	0	34
0	2012-11-15	0	2015-12-31		0	0	2014-06-29	1T3E	2015-10-28	1	402	2012-11-15	2016-01-27	3	1T3E	1	1T3E	0	35
0	2012-10-29	0	2015-12-31		0	0	2014-05-22	1T3E	2015-10-16	1	190	2012-10-29	2016-01-16	3	1T3E	1	1T3N	0	36
0	2012-10-16	0	2015-12-31		0	0	2014-11-12	1T3E	2015-11-12	1	545	2013-06-21	2016-02-13	3	1T3E	1	1T3N	0	37
1	2013-02-21	0	2015-12-31		0	0	2014-07-24	1Z3N	2015-10-23	0	301	2013-09-20	2016-01-21	3	1Z3N	2	1T3E	0	33
1	2012-06-20	0	2015-12-31		0	0	2014-06-13	1Z3N	2015-10-28	0	831	2013-02-13	2015-11-26	1	1Z3N	2	1T3E	0	40
0	2012-06-15	0	2015-12-31		0	0	2014-06-21	1T3E	2015-08-18	1			2015-10-28	2	1T3E	1	1T3E	0	38
0	2014-02-28	0	2015-12-31		0	0	2014-07-06	1T3E	2015-11-07	1			2016-02-05	3	1T3E	1	1T3E	0	21
1	2012-06-04	0	2015-12-31		0	0	2014-06-02	1Z3N	2015-11-07	0	289	2013-06-03	2016-02-05	3	1Z3N	2	1Z3N	0	41
0	2013-02-08	0	2015-12-31		0	0	2014-06-24	1T3E	2015-10-15	1	517	2015-10-15	2016-01-15	3	1T3E	1	1T3E	0	32
1	2012-04-19	0	2015-12-31		0	0	2014-09-13	1T3E	2015-01-17	1	254	2013-01-02	2015-04-15	3	1T3E	1	1T3E	0	41
0	2013-06-30	0	2015-12-31		0	0	2014-07-03	1Z3N	2015-10-13	0	744	2015-10-13	2016-01-08	3	1Z3N	2	1Z3N	0	28
0	2012-04-02	0	2015-12-31		0	0	2014-11-15	1Z3N	2015-11-14	0	510	2015-11-14	2016-02-18	3	1Z3N	2	1Z3N	0	43
0	2012-03-27	0	2015-12-31		0	0	2014-06-30	1Z3N	2015-09-29	0	598	2013-09-23	2015-12-28	3	1Z3N	2	1Z3N	0	43
1	2012-03-20	0	2015-12-31		0	0	2014-04-29	1T3E	2015-10-31	1	304	2015-04-29	2016-01-30	3	1T3E	1	1T3E	0	44
0	2012-02-21	0	2015-12-31		0	0	2014-05-26	1T3E	2015-10-01	1	682	2015-10-01	2015-12-31	2	1T3E	1	1T3E	0	44
0	2013-04-21	0	2015-12-31		0	90	2014-06-10	1T3E	2015-10-14	1	611	2015-10-14	2016-01-08	3	1T3E	1	1T3E	0	31
0	2014-03-04	0	2015-12-31		0	0	2014-06-13	1T3E	2015-06-23	1	199	2014-04-09	2015-09-22	3	1T3E	1	1T3E	0	15
0	2014-03-02	0	2015-12-31		0	160	2014-07-03	1T3E	2015-08-05	1			2015-10-03	2	1T3E	1	1T3E	0	17
0	2014-03-06	0	2015-12-31		0	0	2014-06-06	1T3E	2015-09-12	1			2015-12-11	3	1T3E	1	1T3E	0	18
0	2012-11-04	0	2015-12-31		0	140	2014-07-09	1T3E	2015-08-20	1			2015-10-17	2	1T3E	1	1T3E	0	33
0	2012-01-17	0	2015-12-31		0	0	2014-07-24	1T3E	2015-10-17	1	574	2014-04-29	2015-12-17	2	1T3E	1	1T3E	0	45
0	2012-04-03	0	2015-12-31		0	0	2014-05-12	1T3E	2015-08-10	1	704	2013-11-12	2015-11-10	3	1T3E	1	1T3E	0	43
1	2011-10-31	0	2015-12-31		0	0	2014-10-25	1T3E	2015-10-29	1	339	2015-04-28	2016-01-31	3	1T3E	1	1T3E	0	49
0	2011-10-31	0	2015-12-31		0	0	2014-10-30	1T3E	2015-10-31	1	630	2015-10-31	2016-01-30	3	1T3E	1	1T3N	0	49
1	2011-11-03	0	2015-12-31		0	0	2014-06-10	1T3E	2015-11-03	1	338	2015-11-03	2016-02-02	3	1T3E	1	1T3E	0	48
0	2011-10-26	0	2015-12-31		0	0	2014-08-07	1T3E	2015-09-29	1	220	2012-04-10	2015-12-28	3	1T3E	1	1T3E	0	48
0	2011-07-10	0	2015-12-31		0	0	2014-05-20	1T3E	2015-10-16	1	686	2012-12-05	2015-12-17	2	1T3E	1	1T3E	0	51
1	2011-07-05	0	2015-12-31		0	0	2014-06-30	1Z3N	2015-11-28	0	876	2014-11-01	2016-02-26	3	1Z3N	2	1Z3N	0	53
0	2011-08-10	0	2015-12-31		0	100	2014-06-09	1Z3N	2015-09-19	0	850	2014-11-20	2015-12-18	3	1Z3N	2	1Z3N	0	50
0	2011-06-06	0	2015-12-31		0	0	2014-07-01	1T3E	2015-07-31	1	142	2013-06-28	2015-11-01	4	1T3E	1	1Z3N	0	50
0	2011-05-25	0	2015-12-31		0	0	2014-06-02	1T3E	2015-09-15	1	268	2013-12-04	2015-12-12	3	1T3E	1	1S3N	0	53
1	2012-01-10	0	2015-12-31		0	0	2014-06-26	1T3E	2015-11-03	1	768	2015-11-03	2016-02-03	3	1T3E	1	1T3E	0	46
1	2011-05-10	0	2015-12-31		0	0	2014-04-18	1T3E	2015-09-22	1	905	2013-10-09	2015-12-19	3	1T3E	1	1Z3N	0	53
0	2011-03-06	0	2015-12-31		0	0	2014-07-01	1Z3N	2015-09-29	0	775	2014-02-02	2015-12-24	3	1Z3N	2	1Z3N	0	55
0	2014-02-13	0	2015-12-31		0	0	2014-11-14	1Z3N	2015-11-11	0	852	2015-11-11	2016-02-09	3	1Z3N	2	1Z3N	0	21
1	2011-04-05	0	2015-12-31		0	0	2014-06-04	1Z3N	2015-11-05	0	325	2013-10-08	2016-01-07	2	1Z3N	2	1Z3N	0	55
0	2011-02-07	0	2015-12-31		0	0	2014-08-01	1Z3N	2015-10-27	0	541	2015-10-27	2016-01-26	3	1Z3N	2	1Z3N	0	56
0	2011-02-07	0	2015-12-31		0	0	2014-05-19	1Z3N	2015-11-23	0	639	2015-11-23	2016-02-23	3	1Z3N	2	1Z3N	0	57
0	2013-02-03	0	2015-12-31		0	0	2014-06-10	1T3E	2015-10-06	1	1185	2015-07-08	2016-01-05	3	1T3E	1	1T3N	0	32
0	2011-02-08	0	2015-12-31		0	0	2014-07-30	1Z3N	2015-08-03	0	564	2013-05-05	2015-10-31	2	1Z3N	2	1Z3N	0	54
0	2011-02-18	0	2015-12-31		0	0	2014-06-10	1T3E	2015-08-22	1	549	2015-03-21	2015-11-19	3	1T3E	1	1Z3E	0	55
0	2011-01-17	0	2015-12-31		0	0	2014-06-24	1Z3N	2015-11-14	0	780	2015-11-14	2016-02-16	3	1Z3N	2	1Z3N	0	58
0	2011-01-07	0	2015-12-31		0	0	2014-05-20	1Z3N	2015-09-29	0	582	2012-12-18	2015-12-28	3	1Z3N	2	1Z3N	0	57
0	2011-01-03	0	2015-12-31		0	0	2014-07-13	1Z3N	2015-11-05	0	631	2015-11-05	2016-02-20	3	1Z3N	2	1Z3N	0	58
0	2011-05-16	0	2015-12-31		0	100	2014-06-30	1Z3N	2015-07-30	0	585	2013-09-05	2015-10-31	3	1Z3N	2	1Z3N	0	51
0	2011-01-14	0	2015-12-31		0	0	2014-05-26	1Z3N	2015-03-24	0	626	2013-10-09	2015-05-23	2	1Z3N	2	1Z3N	0	53
0	2010-12-10	0	2015-12-31		0	0	2014-08-29	1T3E	2015-11-10	1	503	2014-05-13	2016-03-09	4	1T3E	1	1Z3N	0	59
0	2011-12-06	0	2015-12-31		0	0	2014-05-23	1T3E	2015-10-29	1	470	2012-12-26	2016-01-25	3	1T3E	1	1T3E	0	47
1	2012-10-10	0	2015-12-31		0	0	2014-06-23	1T3E	2015-11-25	1	870	2015-11-25	2016-02-23	3	1T3E	1	1T3E	0	37
1	2010-11-30	0	2015-12-31		0	0	2014-10-23	1Z3N	2015-10-27	0	268	2014-03-25	2016-01-29	3	1Z3N	2	1Z3N	0	59
0	2014-03-21	0	2015-12-31		0	0	2014-11-07	1T3E	2015-11-10	1			2016-01-09	2	1T3E	1	1T3E	0	20
0	2010-11-16	0	2015-12-31		0	0	2014-05-06	1Z3N	2015-09-12	0	353	2015-06-11	2015-12-12	3	1Z3N	2	1Z3N	0	58
0	2010-10-22	0	2015-12-31		0	100	2014-06-08	1Z3N	2015-11-05	0	692	2015-11-05	2016-02-04	3	1Z3N	2	1Z3N	0	61
0	2011-04-06	0	2015-12-31		0	0	2014-05-14	1Z3N	2015-09-22	0	196	2014-04-08	2015-12-22	3	1Z3N	2	1Z3N	0	53
0	2010-10-03	0	2015-12-31		0	0	2014-07-25	1Z3N	2015-10-15	0	724	2015-10-15	2016-01-12	3	1Z3N	2	1Z3N	0	60
0	2010-09-20	0	2015-12-31		0	0	2014-05-19	1Z3N	2015-11-11	0	1445	2015-11-11	2016-02-13	3	1Z3N	2	1Z3N	0	62
0	2010-07-26	0	2015-12-31		0	0	2014-06-27	1Z3N	2015-11-03	0	213	2012-06-12	2016-02-02	3	1Z3N	2	1Z3N	0	64
1	2010-07-06	0	2015-12-31		0	0	2014-06-05	1T3E	2015-11-03	1	36	2015-11-03	2016-01-30	2	1T3E	1	1Z3N	0	64
1	2010-07-09	0	2015-12-31		0	0	2014-07-23	1Z3N	2015-10-27	0	568	2015-10-27	2016-01-27	3	1Z3N	2	1Z3N	0	63
0	2010-07-02	0	2015-12-31	R6M	1	0	2014-08-01	1Z3N	2015-04-17	0	414	2014-04-29	2015-05-11	1	1Z3N	2	1Z3N	0	59
0	2010-06-18	0	2015-12-31		0	0	2014-05-27	1Z3N	2015-10-28	0	749	2015-10-28	2016-01-26	3	1Z3N	2	1Z3N	0	65
1	2010-08-04	0	2015-12-31		0	0	2014-09-16	1T3E	2015-11-21	1	382	2015-11-21	2016-03-19	4	1T3E	1	1Z3E	0	63
0	2010-08-12	0	2015-12-31		0	0	2014-08-12	1Z3N	2015-12-08	0	364	2014-02-11	2016-03-05	3	1Z3N	2	1Z3N	0	64
0	2010-06-25	0	2015-12-31		0	0	2014-08-01	1A3E	2015-11-25	1	773	2015-11-25	2016-01-23	2	1A3E	0	1Z3N	0	65
1	2010-06-04	0	2015-12-31		0	0	2014-07-21	1Z3N	2015-07-24	0	395	2013-09-23	2015-10-22	3	1Z3N	2	1Z3N	0	61
0	2012-01-23	0	2015-12-31		0	0	2014-04-29	1T3E	2015-10-27	1	484	2015-10-27	2016-01-25	3	1T3E	1	1T3E	0	45
0	2010-05-21	0	2015-12-31		0	0	2014-06-06	1Z3N	2015-11-28	0	586	2015-06-02	2016-02-25	3	1Z3N	2	1Z3N	0	67
0	2010-04-23	0	2015-12-31		0	0	2014-06-09	1T3E	2015-12-08	1	410	2013-12-31	2016-03-05	3	1T3E	1	1S3E	0	68
0	2010-07-07	0	2015-12-31		0	0	2014-05-26	1Z3N	2015-08-28	0	511	2013-09-24	2015-12-01	4	1Z3N	2	1Z3N	0	62
1	2010-08-23	0	2015-12-31		0	0	2014-05-15	1Z3N	2015-08-08	0	479	2015-02-10	2015-11-07	3	1Z3N	2	1Z3N	0	63
0	2010-02-25	0	2015-12-31		0	0	2014-05-16	1Z3N	2015-11-11	0	269	2013-02-22	2016-02-13	3	1Z3N	2	1S3N	0	69
0	2010-02-05	0	2015-12-31		0	100	2014-06-29	1Z3N	2015-11-21	0	731	2015-11-21	2016-02-19	3	1Z3N	2	1S3N	0	69
0	2010-03-12	0	2015-12-31		0	0	2014-05-30	1Z3N	2015-10-01	0	847	2013-01-21	2016-01-04	3	1Z3N	2	1S3E	0	67
1	2012-01-26	0	2015-12-31		0	0	2014-06-09	1Z3N	2015-02-18	0	550	2014-04-01	2015-04-16	2	1Z3N	2	1T3N	0	44
0	2013-07-28	0	2015-12-31		0	0	2014-07-29	1T3E	2015-07-02	1	601	2015-05-02	2015-08-01	3	1T3E	1	1T3N	0	24
1	2010-03-12	0	2015-12-31		0	0	2014-08-12	1T3E	2015-11-07	1	192	2014-04-15	2016-02-05	3	1T3E	1	1S3E	0	68
0	2009-12-15	0	2015-12-31		0	0	2014-03-21	1Z3N	2015-10-28	0	425	2015-10-28	2016-01-26	3	1Z3N	2	1S3N	0	70
0	2009-12-15	0	2015-12-31		0	0	2014-07-11	1Z3N	2015-10-03	0	572	2015-10-03	2016-01-02	3	1Z3N	2	1S3N	0	70
1	2011-09-01	0	2015-12-31		0	0	2014-06-06	1T3E	2015-11-26	1	741	2014-02-05	2016-02-24	3	1T3E	1	1T3E	0	50
0	2010-07-30	0	2015-12-31		0	0	2014-06-20	1Z3N	2015-10-14	0	937	2015-10-14	2016-01-09	3	1Z3N	2	1Z3N	0	63
1	2010-08-25	0	2015-12-31		0	0	2014-05-21	1Z3N	2015-11-16	0	771	2015-11-16	2016-02-17	3	1Z3N	2	1Z3N	0	63
1	2014-01-14	0	2015-12-31		0	0	2014-06-01	1T3E	2015-11-25	1	158	2014-04-29	2015-12-22	1	1T3E	1	1T3E	0	22
0	2010-10-04	0	2015-12-31		0	0	2014-07-06	1Z3N	2015-06-19	0	800	2013-11-29	2015-09-30	3	1Z3N	2	1Z3N	0	57
0	2010-07-28	0	2015-12-31		0	0	2014-05-09	1Z3N	2015-11-25	0	590	2015-11-25	2016-02-25	3	1Z3N	2	1S3E	0	64
0	2011-10-31	0	2015-12-31		0	0	2014-06-17	1T3E	2015-05-12	1	426	2012-01-10	2015-07-18	2	1T3E	1	1Z3N	0	47
0	2009-11-20	0	2015-12-31		0	0	2014-06-18	1Z3N	2015-09-15	0	444	2015-06-16	2015-12-15	3	1Z3N	2	1S3N	0	71
1	2009-09-25	0	2015-12-31		0	0	2014-10-15	1Z3N	2015-09-08	0	171	2014-10-15	2015-12-05	3	1Z3N	2	1S3N	0	73
1	2012-04-22	0	2015-12-31		0	0	2014-09-18	1T3E	2015-09-12	1	887	2015-03-17	2015-12-10	3	1T3E	1	1T3E	0	41
0	2009-07-20	0	2015-12-31		0	0	2014-10-30	1Z3N	2015-10-28	0	537	2014-04-25	2016-01-22	3	1Z3N	2	1S3N	0	76
0	2010-09-24	0	2015-12-31		0	0	2014-06-05	1T3E	2015-11-25	1	49	2015-05-26	2015-12-26	1	1T3E	1	1Z3N	0	63
0	2011-12-15	0	2015-12-31		0	0	2014-05-26	1T3E	2015-09-25	1	533	2012-09-24	2015-12-24	3	1T3E	1	1T3N	0	46
0	2008-01-15	0	2015-12-31		0	0	2014-09-10	1Z3N	2015-08-25	0	666	2014-04-08	2015-10-24	2	1Z3N	2	1S3N	0	94
1	2008-07-27	0	2015-12-31		0	0	2014-07-02	1Z3N	2015-06-05	0	299	2015-06-05	2015-06-19	0.5	1Z3N	2	1S3N	0	86
0	2006-11-06	0	2015-12-31		0	0	2014-10-07	1Z3N	2015-09-04	0	262	2014-04-08	2015-12-02	3	1Z3N	2	1S3N	0	107
0	2009-05-04	0	2015-12-31		0	0	2014-06-09	1Z3N	2015-09-09	0	644	2014-02-05	2015-12-02	3	1Z3N	2	1S3N	0	76
1	2006-11-27	0	2015-12-31		0	0	2014-11-14	1Z3N	2015-11-06	0	2200	2014-06-04	2016-02-03	3	1Z3N	2	1S3N	0	108
0	2010-12-07	0	2015-12-31		0	0	2014-06-01	1Z3N	2015-10-01	0	201	2013-03-01	2015-12-31	2	1Z3N	2	1Z3N	0	58
0	2007-07-30	0	2015-12-31		0	0	2014-09-10	1Z3N	2015-10-24	0	695	2012-11-05	2016-01-22	3	1Z3N	2	1S3N	0	100
0	2009-05-19	0	2015-12-31		0	0	2014-08-18	1Z3N	2015-11-24	0	812	2015-11-24	2016-02-23	3	1Z3N	2	1S3N	0	78
1	2009-06-09	0	2015-12-31		0	0	2014-10-27	1Z3N	2015-07-25	0	955	2013-04-02	2015-10-23	3	1Z3N	2	1S3N	0	73
0	2010-02-02	0	2015-12-31		0	0	2014-06-01	1T3E	2015-09-26	1	307	2011-06-10	2015-12-24	3	1T3E	1	1S3N	0	68
1	2009-07-24	0	2015-12-31		0	0	2014-05-29	1Z3N	2015-11-07	0	273	2013-06-28	2016-02-06	3	1Z3N	2	1S3N	0	76
1	2008-12-10	0	2015-12-31		0	0	2014-04-13	1Z3N	2015-10-14	0	121	2014-04-13	2015-11-12	1	1Z3N	2	1S3N	0	82
1	2009-06-08	0	2015-12-31		0	0	2014-07-04	1Z3N	2015-10-03	0	377	2015-04-01	2015-12-31	2	1Z3N	2	1S3N	0	76
0	2008-12-05	0	2015-12-31		0	0	2014-04-08	1T3E	2015-10-20	1	137	2015-02-21	2015-12-19	2	1T3E	1	1S3N	0	82
1	2010-12-12	0	2015-12-31		0	0	2014-11-13	1Z3N	2015-11-11	0	631	2015-11-11	2016-02-12	3	1Z3N	2	1Z3N	0	59
0	2008-10-28	0	2015-12-31		0	0	2014-08-19	1Z3N	2015-09-15	0	348	2015-04-15	2015-12-12	3	1Z3N	2	1S3N	0	84
0	2011-04-25	0	2015-12-31		0	0	2014-07-07	1Z3N	2015-10-07	0	685	2015-10-07	2016-01-04	3	1Z3N	2	1Z3N	0	54
0	2011-01-24	0	2015-12-31		0	100	2014-08-11	1Z3N	2015-11-07	0			2016-02-20	3	1Z3N	2	1Z3N	0	58
0	2008-09-02	0	2015-12-31		0	0	2014-07-23	1Z3N	2015-09-12	0	836	2013-12-08	2015-12-12	3	1Z3N	2	1S3N	0	84

## Sheet: visits
Time	Visits	R6M uptake
2012-01-01	2904
2012-02-01	2720
2012-03-01	2613
2012-04-01	2757
2012-05-01	2734
2012-06-01	2509
2012-07-01	2887
2012-08-01	2704
2012-09-01	2859
2012-10-01	2867
2012-11-01	2618
2012-12-01	2624
2013-01-01	2960
2013-02-01	2146
2013-03-01	2443
2013-04-01	2552
2013-05-01	2580
2013-06-01	2251
2013-07-01	1981
2013-08-01	2215
2013-09-01	2478
2013-10-01	2227
2013-11-01	2224
2013-12-01	2337
2014-01-01	2320	36
2014-02-01	2084	85
2014-03-01	2225	142
2014-04-01	2261	178
2014-05-01	2364	256
2014-06-01	2341	354
2014-07-01	2088	461
2014-08-01	2165	627
2014-09-01	2011	773
2014-10-01	2114	922
2014-11-01	1928	1059
2014-12-01	2082	1166
2015-01-01	1852
2015-02-01	1765
2015-03-01	1695
2015-04-01	1983
2015-05-01	1743
2015-06-01	1749
2015-07-01	1593
2015-08-01	1467
2015-09-01	1664
2015-10-01	1004
2015-11-01	1075
2015-12-01	1297
